# Supplementary material for: The Complete Chloroplast Genome of Two Important Annual Clover Species, Trifolium alexandrinum and T. resupinatum: Genome Structure, Comparative Analyses and Phylogenetic Relationships with Relatives in Leguminosae
Source: Plants (Basel). 2020 Apr 9;9(4):478. doi: 10.3390/plants9040478 (PMC7238141; doi:10.3390/plants9040478)
Supplement: Supplementary file 1 [file plants-09-00478-s001.zip]

Archive with 8 entries (8 files):
- Table S5.xlsx
- Table S6.xlsx
- Fig S1.tif
- Fig S2.tif
- Table S1.docx
- Table S2.docx
- Table S3.docx
- Table S4.xlsx
