# Supplementary material for: The Complete Chloroplast Genome of Two Important Annual Clover Species, Trifolium alexandrinum and T. resupinatum: Genome Structure, Comparative Analyses and Phylogenetic Relationships with Relatives in Leguminosae
Source: Plants (Basel). 2020 Apr 9;9(4):478. doi: 10.3390/plants9040478 (PMC7238141; doi:10.3390/plants9040478)
Supplement: Supplementary file 1 [file plants-09-00478-s001.zip › Table S5.xlsx]

## Sheet: Ka Ks
Sequence	Method	Ka	Ks	Ka/Ks	P-Value(Fisher)	Length	S-Sites	N-Sites	Fold-Sites(0:2:4)	Substitutions	S-Substitutions	N-Substitutions	Fold-S-Substitutions(0:2:4)	Fold-N-Substitutions(0:2:4)	Divergence-Time	Substitution-Rate-Ratio(rTC:rAG:rTA:rCG:rTG:rCA/rCA)	GC(1:2:3)	ML-Score	AICc	Akaike-Weight	Model
ndhD	MLWL	1.83336	0	NA	NA	1587	285.311	1301.69	1023:349:215	1147	0	2386.47	239.583:99.6667:44.25	493.083:155:115.417	1.50376	1.00458:1.00458:1:1:1:1	0.354049(0.387006:0.367232:0.30791)	NA	NA	NA	NA
psaJ	MLWL	1.51579	0	NA	NA	150	30.6158	119.384	95.5:31:23.5	109	0	180.961	19.75:9.83333:9	45.6667:14.8333:9.91667	1.20641	1.09586:1.09586:1:1:1:1	0.394231(0.480769:0.355769:0.346154)	NA	NA	NA	NA
rpl23	MLWL	1.40626	0	NA	NA	345	54.643	290.357	226:78.5:40.5	243	0	408.319	1900-01-02 01:20:08	105.042:39.4583:20.8333	1.18353	0.939516:0.939516:1:1:1:1	0.327635(0.354701:0.371795:0.25641)	NA	NA	NA	NA
rpl36	MLWL	0.0113613	0	NA	0.183585	111	19.8	91.2	2 days, 20:29:14	1	0	1.03615	NA	00:01:00	0.00933473	1:1:1:1:1:1	0.355263(0.421053:0.447368:0.197368)	NA	NA	NA	NA
petG	MLWL	0	0	NA	0	111	21.6	89.4	2 days, 19:28:16	0	0	0	NA	NA	0	1:1:1:1:1:1	0.342105(0.5:0.315789:0.210526)	NA	NA	NA	NA
petN	MLWL	0	0	NA	0	87	19	68	2 days, 12:10:17	0	0	0	NA	NA	0	1:1:1:1:1:1	0.4(0.5:0.433333:0.266667)	NA	NA	NA	NA
rps4	MLWL	3.0151	0.799267	3.77233	NA	603	114.377	488.623	380.5:132:90.5	435	91.4181	1473.24	94.7083:31.125:13.4167	187.875:58.9583:48.9167	2.5948	0.941674:0.941674:1:1:1:1	0.375205(0.517241:0.384236:0.224138)	NA	NA	NA	NA
rpoC2	MLWL	2.91406	1.08067	2.69652	NA	4101	719.062	3381.94	2609.5:968:523.5	2959	777.071	9855.16	629.167:244.75:116.583	1301.29:395.292:271.917	2.59259	1.00635:1.00635:1:1:1:1	0.351595(0.440833:0.356465:0.257487)	NA	NA	NA	NA
ndhG	MLWL	1.78868	0.703997	2.54075	NA	567	105.861	461.139	360:128:79	389	74.5258	824.832	89.8333:29.4167:13.0833	160.375:51.5417:44.75	1.58617	1.03117:1.03117:1:1:1:1	0.32199(0.421466:0.316754:0.227749)	NA	NA	NA	NA
ccsA	MLWL	1.80854	0.857429	2.10926	NA	963	167.391	795.609	625:213.5:124.5	669	143.526	1438.89	148.583:50.3333:24.5	285.5:92.5:67.5833	1.64322	1.00281:1.00281:1:1:1:1	0.319401(0.339009:0.360681:0.258514)	NA	NA	NA	NA
ndhF	MLWL	1.6812	0.862223	1.94984	NA	2232	370.644	1861.36	1437:510:285	1518	319.578	3129.3	312.208:118.958:41.25	673.25:212.917:159.417	1.5452	0.903642:0.903642:1:1:1:1	0.310291(0.368456:0.349664:0.212752)	NA	NA	NA	NA
rpoA	MLWL	2.01687	1.07008	1.88478	NA	1008	157.645	850.355	640.5:255.5:112	717	168.693	1715.05	146.458:59.4583:22.5	308.208:115.208:65.1667	1.86879	0.935016:0.935016:1:1:1:1	0.328402(0.439349:0.298817:0.247041)	NA	NA	NA	NA
psaC	MLWL	0.404518	0.334531	1.20921	0.389027	246	41.8403	204.16	159.5:51:35.5	182	13.9969	82.5863	35.5833:10.3333:5.33333	83.5833:24.5:22.6667	0.392615	0.783939:0.783939:1:1:1:1	0.404762(0.422619:0.541667:0.25)	NA	NA	NA	NA
rps11	MLWL	0.0717209	0.0803812	0.892259	0.82521	414	98.7071	315.293	260:80.5:73.5	29	7.9342	22.6131	7:1.5:3.5	12.75:1.75:2.5	0.0737857	1.41176:1.41176:1:1:1:1	0.42446(0.5:0.55036:0.223022)	NA	NA	NA	NA
rps14	MLWL	0.0460264	0.0566479	0.8125	0.71656	300	64.6667	235.333	184:77:39	14	3.66323	10.8315	2.5:2.5:1	6.25:1.75:0	0.0483159	1.5:1.5:1:1:1:1	0.425743(0.480198:0.465347:0.331683)	NA	NA	NA	NA
ndhJ	MLWL	0.0157811	0.0201146	0.784561	0.407118	474	151.9	322.1	307.5:109.5:57	8	3.05541	5.08311	05:02:00	00:00:01	0.0171699	14:14:1:1:1:1	0.374214(0.487421:0.36478:0.27044)	NA	NA	NA	NA
rpl20	MLWL	0.0626792	0.0824494	0.760214	0.435538	360	76.7	283.3	229:90.5:40.5	23	6.32387	17.757	07:03:01	08:02:02	0.0668914	1.83333:1.83333:1:1:1:1	0.342975(0.363636:0.380165:0.285124)	NA	NA	NA	NA
rps18	MLWL	1.82099	2.49723	0.729201	NA	381	59.8032	321.197	238.5:101:41.5	263	149.343	584.895	52.6667:21.9167:9.66667	112:46.5833:20.1667	1.92713	0.942657:0.942657:1:1:1:1	0.289406(0.337209:0.302326:0.228682)	NA	NA	NA	NA
rps2	MLWL	0.0264233	0.0388241	0.68059	0.433206	693	173.25	519.75	436:167.5:89.5	20	6.72628	13.7335	5.5:3.5:3	5.5:2.5:0	0.0295235	3:3:1:1:1:1	0.375718(0.411638:0.422414:0.293103)	NA	NA	NA	NA
rps8	MLWL	1.58951	2.94151	0.540371	NA	453	85.5224	367.478	274.5:123.5:55	310	251.565	584.108	64.75:39.1667:9.66667	123.458:44.0417:28.9167	1.84475	1.15655:1.15655:1:1:1:1	0.340959(0.398693:0.372549:0.251634)	NA	NA	NA	NA
cemA	MLWL	0.0212168	0.0457314	0.463943	0.0837047	687	160.086	526.914	447.5:164.5:75	18	7.32097	11.1794	04:05:02	03:04:00	0.0269292	3.14286:3.14286:1:1:1:1	0.32029(0.367391:0.291304:0.302174)	NA	NA	NA	NA
rps7	MLWL	0.0382354	0.0824143	0.463942	0.0431996	465	115.206	349.794	294.5:94:76.5	22	9.49461	13.3745	7:2.5:2.5	05:01:04	0.0491809	2.4:2.4:1:1:1:1	0.418803(0.50641:0.480769:0.269231)	NA	NA	NA	NA
atpE	MLWL	0.0254973	0.067956	0.375203	0.0291723	459	139.534	319.466	280.5:113:65.5	17	9.48221	8.1455	05:05:02	1.5:1.5:2	0.0384046	4.8:4.8:1:1:1:1	0.390693(0.487013:0.392857:0.292208)	NA	NA	NA	NA
atpH	MLWL	0.00572393	0.0152789	0.374631	0.0784322	243	67.1429	175.857	6 days, 9:40:50	2	1.02587	1.00659	00:01:00	01:00:00	0.00836403	2:2:1:1:1:1	0.46748(0.640244:0.47561:0.286585)	NA	NA	NA	NA
rpoB	MLWL	0.0179215	0.0479374	0.373852	6.99072e-06	3210	852.038	2357.96	2037:736:437	81	40.8445	42.2582	21.75:13.25:17	12.5:7.5:9	0.0258887	3.58621:3.58621:1:1:1:1	0.384065(0.499066:0.37535:0.277778)	NA	NA	NA	NA
psbL	MLWL	0.0316704	0.0863199	0.366896	0.0711495	123	25.5	97.5	79.5:36:7.5	5	2.20116	3.08787	01:02:00	0.5:1.5:0	0.0430002	3:3:1:1:1:1	0.242063(0.321429:0.22619:0.178571)	NA	NA	NA	NA
ycf4	MLWL	0.0232944	0.0661005	0.352409	0.00857324	672	190.9	481.1	441.5:132:98.5	23	12.6186	11.207	07:05:05	04:00:02	0.0354547	5.66667:5.66667:1:1:1:1	0.375556(0.435556:0.386667:0.304444)	NA	NA	NA	NA
petA	MLWL	0.0170275	0.0596317	0.285545	0.000715768	960	246.643	713.357	620.5:195:144.5	26	14.7077	12.1467	07:03:06	03:02:05	0.0279734	3.2:3.2:1:1:1:1	0.390447(0.521807:0.362928:0.286604)	NA	NA	NA	NA
psbM	MLWL	0.0124111	0.0527721	0.235183	0.041676	102	20.2	81.8	67:18.5:16.5	2	1.066	1.01523	01:00:01	NA	0.0204042	1:1:1:1:1:1	0.32381(0.471429:0.285714:0.214286)	NA	NA	NA	NA
rpl32	MLWL	0.0163555	0.0833494	0.196228	0.0073438	237	50.9091	186.091	158:51.5:27.5	7	4.24324	3.0436	02:02:00	01:00:02	0.0307462	2.66667:2.66667:1:1:1:1	0.291667(0.3:0.36875:0.20625)	NA	NA	NA	NA
rps3	MLWL	0.202496	1.05753	0.191479	NA	642	106.385	535.615	405:158.5:78.5	456	112.506	108.46	94.2083:40.0417:10.1667	205.667:59.0833:46.8333	0.344183	0.926986:0.926986:1:1:1:1	0.337191(0.460648:0.337963:0.212963)	NA	NA	NA	NA
ndhK	MLWL	0.00973162	0.058204	0.167198	0.00033533	681	163.591	517.409	440.5:141:99.5	14	9.52164	5.03523	02:01:05	2.75:0.25:3	0.0213757	2.66667:2.66667:1:1:1:1	0.375731(0.421053:0.414474:0.291667)	NA	NA	NA	NA
rpl16	MLWL	0.00748512	0.0470607	0.159052	0.00480079	357	87.9286	269.071	236.5:57:63.5	6	4.13798	2.01403	00:01:02	1.5:0.5:1	0.0172325	2:2:1:1:1:1	0.431944(0.525:0.491667:0.279167)	NA	NA	NA	NA
ycf2	MLWL	0.288602	1.87652	0.153796	NA	5613	932.69	4680.31	3540:1418:655	4092	1750.22	1350.75	802.417:384.083:165.667	1774.33:603.5:362	0.552461	0.987043:0.987043:1:1:1:1	0.364923(0.407635:0.339295:0.347838)	NA	NA	NA	NA
petL	MLWL	0.0138267	0.109575	0.126186	0.00995271	93	19.4	73.6	58:19.5:15.5	3	2.12575	1.01765	01:01:01	NA	0.0338	1:1:1:1:1:1	0.348958(0.375:0.390625:0.28125)	NA	NA	NA	NA
atpB	MLWL	0.00658962	0.0590362	0.11162	9.9584e-10	1476	408.429	1067.57	945:273:258	30	24.1121	7.03489	02:05:12	05:00:06	0.0211023	3.45455:3.45455:1:1:1:1	0.420216(0.574037:0.413793:0.272819)	NA	NA	NA	NA
atpI	MLWL	0.00514647	0.0675839	0.0761494	2.38261e-06	741	154.364	586.636	475:153.5:112.5	13	10.4325	3.01911	00:02:03	03:00:05	0.0181533	1.25:1.25:1:1:1:1	0.358199(0.469758:0.352823:0.252016)	NA	NA	NA	NA
rps15	MLWL	0.00490723	0.0646699	0.0758812	0.00174906	273	68	205	168.5:73:31.5	5	4.39756	1.00598	01:00:02	00:00:02	0.0197932	3:3:1:1:1:1	0.291667(0.391304:0.288043:0.195652)	NA	NA	NA	NA
atpA	MLWL	0.00371047	0.0560059	0.0662513	1.59474e-11	1530	449	1081	979.5:304.5:246	28	25.1467	4.01102	01:07:12	03:00:05	0.0190573	5:5:1:1:1:1	0.394977(0.553816:0.394325:0.236791)	NA	NA	NA	NA
rps19	MLWL	0.00794435	0.137606	0.0577328	7.32542e-06	276	85.5909	190.409	179.5:60:36.5	12	11.7778	1.51268	1.5:4.5:4	00:00:02	0.0481538	10:10:1:1:1:1	0.342294(0.349462:0.413978:0.263441)	NA	NA	NA	NA
psbD	MLWL	0.00141639	0.0321563	0.0440472	3.54511e-06	1059	351.957	707.043	690:196:173	12	11.3176	1.00145	01:05:05	00:00:01	0.0116327	22:22:1:1:1:1	0.426554(0.525424:0.432203:0.322034)	NA	NA	NA	NA
ndhC	MLWL	0.00338925	0.0820416	0.0413113	4.09044e-05	360	63.7	296.3	237.5:73.5:49	6	5.22605	1.00423	1:2.5:2.5	NA	0.0173063	1:1:1:1:1:1	0.341598(0.442149:0.318182:0.264463)	NA	NA	NA	NA
ndhH	MLWL	0.00224714	0.0591328	0.0380016	2.40825e-09	1179	286.638	892.362	762.5:269:147.5	18	16.9497	2.00526	00:03:08	02:00:05	0.0160772	3.14286:3.14286:1:1:1:1	0.368443(0.511421:0.350254:0.243655)	NA	NA	NA	NA
rbcL	MLWL	0.00202562	0.060481	0.0334919	3.36064e-13	1425	435.5	989.5	922:270:233	27	26.3395	2.00435	00:08:13	02:00:04	0.0198904	7:7:1:1:1:1	0.435924(0.579832:0.436975:0.290966)	NA	NA	NA	NA
psaA	MLWL	0.00186081	0.0574653	0.0323815	3.14774e-18	2250	635.6	1614.4	1467:435.5:347.5	38	36.525	3.0041	01:12:14	02:00:09	0.0175685	4.90909:4.90909:1:1:1:1	0.42055(0.520639:0.431425:0.309587)	NA	NA	NA	NA
psbC	MLWL	0.00105871	0.0476434	0.0222216	2.36862e-10	1383	437.395	945.605	891.5:257:234.5	21	20.839	1.00112	01:06:10	00:00:04	0.0157918	8.5:8.5:1:1:1:1	0.428932(0.537879:0.463203:0.285714)	NA	NA	NA	NA
petB	MLWL	0.00100444	0.0734274	0.0136794	0	693	194.667	498.333	458.5:119.5:115	14	14.2939	0.500546	0.5:3.5:6	00:00:04	0.0213484	5:5:1:1:1:1	0.405891(0.461207:0.413793:0.342672)	NA	NA	NA	NA
psaB	MLWL	0.000619099	0.0559529	0.0110647	3.94089e-19	2202	583.17	1618.83	1431:452.5:318.5	32	32.63	1.00222	00:06:15	00:01:10	0.0152735	3.81818:3.81818:1:1:1:1	0.412018(0.486395:0.429932:0.319728)	NA	NA	NA	NA
psbI	MLWL	0	0.0984953	0	0	108	22.8	85.2	2 days, 22:19:19	2	2.24569	0	00:00:02	NA	0.0207935	1:1:1:1:1:1	0.36036(0.486486:0.297297:0.297297)	NA	NA	NA	NA
psaI	MLWL	0	0.0867948	0	0	102	25.1429	76.8571	2 days, 18:19:17	2	2.18227	0	00:00:01	00:00:01	0.0213948	2:2:1:1:1:1	0.352381(0.485714:0.257143:0.314286)	NA	NA	NA	NA
psbE	MLWL	0	0.0818547	0	0	249	78.1818	170.818	6 days, 17:54:34	6	6.39955	0	00:03:02	00:00:01	0.025701	10:10:1:1:1:1	0.386905(0.416667:0.47619:0.267857)	NA	NA	NA	NA
petD	MLWL	0	0.0783294	0	0	522	137	385	336:98:88	10	10.7311	0	00:01:05	00:00:04	0.0205577	3:3:1:1:1:1	0.395238(0.491429:0.4:0.294286)	NA	NA	NA	NA
rpl14	MLWL	0	0.0688357	0	0	366	107.833	258.167	231:81.5:53.5	7	7.42278	0	00:02:03	00:00:02	0.0202808	5:5:1:1:1:1	0.357724(0.48374:0.382114:0.207317)	NA	NA	NA	NA
rpl33	MLWL	0	0.0632918	0	0	198	50.4	147.6	5 days, 6:54:18	3	3.18991	0	00:01:01	00:00:01	0.0161106	4:4:1:1:1:1	0.338308(0.328358:0.373134:0.313433)	NA	NA	NA	NA
psbT	MLWL	0	0.054758	0	0	105	19.6	85.4	2 days, 19:23:15	1	1.07326	0	00:00:01	NA	0.0102215	1:1:1:1:1:1	0.337963(0.333333:0.361111:0.319444)	NA	NA	NA	NA
psbH	MLWL	0	0.0519462	0	0	219	61.6	157.4	5 days, 21:41:37	3	3.19989	0	00:00:02	00:00:01	0.0146114	4:4:1:1:1:1	0.382883(0.432432:0.432432:0.283784)	NA	NA	NA	NA
psbB	MLWL	0	0.0474025	0	0	1524	423.125	1100.88	997:277:250	19	20.0572	0	00:01:12	00:00:06	0.0131609	4.33333:4.33333:1:1:1:1	0.436149(0.552063:0.455796:0.300589)	NA	NA	NA	NA
psbF	MLWL	0	0.0417014	0	0	117	25.2	91.8	3 days, 3:21:21	1	1.05088	0	00:00:01	NA	0.00898185	1:1:1:1:1:1	0.4125(0.45:0.45:0.3375)	NA	NA	NA	NA
psbJ	MLWL	0	0.037831	0	0	120	27.6	92.4	3 days, 6:18:24	1	1.04414	0	00:00:01	NA	0.00870114	1:1:1:1:1:1	0.394309(0.414634:0.487805:0.280488)	NA	NA	NA	NA
psbA	MLWL	0	0.0330558	0	0	1059	342.524	716.476	698:194:167	11	11.3224	0	00:06:04	00:00:01	0.0106916	20:20:1:1:1:1	0.422787(0.5:0.429379:0.338983)	NA	NA	NA	NA
psbZ	MLWL	0	0.0260501	0	0	186	39.6	146.4	5 days, 0:33:33	1	1.03159	0	NA	00:00:01	0.00554616	1:1:1:1:1:1	0.325397(0.380952:0.412698:0.18254)	NA	NA	NA	NA
ndhE	MLWL	0	0.0177587	0	0	303	57.6	245.4	195:63:45	1	1.0229	0	00:00:01	NA	0.00337592	1:1:1:1:1:1	0.344771(0.421569:0.333333:0.279412)	NA	NA	NA	NA
