# Supplementary material for: The Complete Chloroplast Genome of Two Important Annual Clover Species, Trifolium alexandrinum and T. resupinatum: Genome Structure, Comparative Analyses and Phylogenetic Relationships with Relatives in Leguminosae
Source: Plants (Basel). 2020 Apr 9;9(4):478. doi: 10.3390/plants9040478 (PMC7238141; doi:10.3390/plants9040478)
Supplement: Supplementary file 1 [file plants-09-00478-s001.zip › Table S6.xlsx]

## Sheet: Pi of two Trifolium species
gene	Pi
trnI-CAU	0.78667
psaJ	0.77519
psbK	0.74194
psaC	0.71951
ndhD	0.71892
rrn4.5	0.7094
ndhG	0.70245
ycf1	0.70076
trnI-CAU	0.69333
ndhF	0.67919
rrn16	0.59598
rrn23	0.55973
rps3	0.55969
rps8	0.47901
trnK-UUU	0.41667
rpoC2	0.39815
trnV-UAC	0.37838
rrn23	0.32229
rrn5	0.31877
ccsA	0.28882
rrn16	0.2815
rps4	0.17492
rps11	0.06954
rpl20	0.06336
rps7	0.04701
rps14	0.0462
trnS-GGA	0.04494
psbL	0.03968
petL	0.03125
rps2	0.02874
trnQ-UUG	0.02778
petA	0.027
trnT-UGU	0.02667
cemA	0.02609
rpoB	0.02521
psbE	0.02381
ndhK	0.02047
petD	0.01905
psaI	0.01905
psbM	0.01905
rpl14	0.01897
atpA	0.01826
rps15	0.01812
psbI	0.01802
atpI	0.01747
psaA	0.01687
ndhJ	0.01677
rpl16	0.01667
ndhC	0.01653
ndhH	0.01523
psbC	0.01515
rpl33	0.01493
psaB	0.01451
trnG-GCC	0.01408
trnV-GAC	0.01389
trnT-GGU	0.01389
ndhI	0.0125
psbB	0.01244
psbD	0.0113
trnS-GCU	0.01124
psbA	0.01036
psbT	0.00926
rpl36	0.00877
psbF	0.00833
psbJ	0.00813
psbZ	0.00529
ndhE	0.00327
petG	0
petN	0
trnR-ACG	0
trnL-CAA	0
trnI-CAU	0
trnI-CAU	0
trnW-CCA	0
trnF-GAA	0
trnC-GCA	0
trnY-GUA	0
trnD-GUC	0
trnH-GUG	0
trnN-GUU	0
trnL-UAA	0
trnL-UAG	0
trnR-UCU	0
trnS-UGA	0
trnA-UGC	0
trnP-UGG	0
trnE-UUC	0
trnE-UUC	0
