# Supplementary material for: The Complete Chloroplast Genome of Two Important Annual Clover Species, Trifolium alexandrinum and T. resupinatum: Genome Structure, Comparative Analyses and Phylogenetic Relationships with Relatives in Leguminosae
Source: Plants (Basel). 2020 Apr 9;9(4):478. doi: 10.3390/plants9040478 (PMC7238141; doi:10.3390/plants9040478)
Supplement: Supplementary file 1 [file plants-09-00478-s001.zip › Table S4.xlsx]

## Sheet: Tv and Tn
Id	Trifolium_alexandrinum	Pos	Ref	Trifolium_resupinatum	Pos	Alt	Gene
1679	-	11824	A	-	22691	C	accD
1681	-	11826	A	-	22693	C	accD
1682	-	11827	A	-	22694	T	accD
1687	-	11835	A	-	22702	C	accD
1690	-	11842	A	-	22709	T	accD
1691	-	11844	A	-	22711	C	accD
1692	-	11845	A	-	22712	G	accD
1693	-	11846	A	-	22713	T	accD
1695	-	11849	A	-	22716	G	accD
1696	-	11850	A	-	22717	C	accD
1697	-	11851	A	-	22718	T	accD
1699	-	11888	A	-	22727	T	accD
1700	-	11889	A	-	22728	T	accD
1702	-	11893	A	-	22732	C	accD
1703	-	11896	A	-	22735	C	accD
1719	-	11927	A	-	22766	C	accD
1721	-	12020	A	-	22775	T	accD
1724	-	12024	A	-	22779	T	accD
1726	-	12028	A	-	22783	C	accD
1729	-	12032	A	-	22787	G	accD
1738	-	12128	A	-	22818	T	accD
1739	-	12129	A	-	22819	C	accD
1741	-	12132	A	-	22822	T	accD
1745	-	12144	A	-	22834	T	accD
1749	-	12149	A	-	22839	T	accD
1754	-	12160	A	-	22855	G	accD
1760	-	12177	A	-	22872	C	accD
1761	-	12179	A	-	22874	G	accD
1763	-	12184	A	-	22888	C	accD
1768	-	12195	A	-	22899	C	accD
1773	-	12215	A	-	22911	T	accD
1777	-	12223	A	-	22919	T	accD
1779	-	12228	A	-	22924	T	accD
1785	-	12255	A	-	22940	T	accD
1786	-	12259	A	-	22944	T	accD
1792	-	12268	A	-	22953	G	accD
1797	-	12284	A	-	22974	G	accD
1798	-	12285	A	-	22975	T	accD
1799	-	12286	A	-	22976	T	accD
1802	-	12294	A	-	22984	T	accD
1806	-	12301	A	-	22991	C	accD
1807	-	12331	A	-	22995	C	accD
1812	-	12339	A	-	23003	G	accD
1820	-	12361	A	-	23025	T	accD
1824	-	12368	A	-	23032	G	accD
1826	-	12396	A	-	23041	G	accD
1829	-	12401	A	-	23046	T	accD
1831	-	12404	A	-	23049	G	accD
1845	-	12444	A	-	23084	C	accD
1851	-	12520	A	-	23098	G	accD
1855	-	12529	A	-	23107	T	accD
1856	-	12533	A	-	23111	G	accD
1859	-	12605	A	-	23119	T	accD
1860	-	12609	A	-	23123	G	accD
1864	-	12615	A	-	23129	C	accD
1680	-	11825	C	-	22692	G	accD
1685	-	11832	C	-	22699	T	accD
1686	-	11834	C	-	22701	T	accD
1689	-	11841	C	-	22708	T	accD
1705	-	11899	C	-	22738	T	accD
1713	-	11916	C	-	22755	A	accD
1722	-	12022	C	-	22777	T	accD
1730	-	12034	C	-	22789	T	accD
1731	-	12035	C	-	22790	T	accD
1732	-	12071	C	-	22796	T	accD
1737	-	12127	C	-	22817	A	accD
1742	-	12137	C	-	22827	T	accD
1743	-	12138	C	-	22828	T	accD
1746	-	12145	C	-	22835	T	accD
1751	-	12152	C	-	22842	T	accD
1753	-	12157	C	-	22852	G	accD
1755	-	12161	C	-	22856	T	accD
1757	-	12165	C	-	22860	G	accD
1758	-	12167	C	-	22862	A	accD
1784	-	12239	C	-	22935	T	accD
1787	-	12260	C	-	22945	T	accD
1788	-	12262	C	-	22947	T	accD
1803	-	12296	C	-	22986	T	accD
1804	-	12298	C	-	22988	T	accD
1809	-	12334	C	-	22998	A	accD
1810	-	12336	C	-	23000	A	accD
1819	-	12358	C	-	23022	A	accD
1828	-	12399	C	-	23044	G	accD
1836	-	12414	C	-	23059	T	accD
1840	-	12422	C	-	23067	A	accD
1843	-	12440	C	-	23080	T	accD
1844	-	12443	C	-	23083	T	accD
1848	-	12515	C	-	23093	T	accD
1865	-	12617	C	-	23131	T	accD
1869	-	12625	C	-	23139	T	accD
1684	-	11830	G	-	22697	C	accD
1688	-	11839	G	-	22706	A	accD
1698	-	11887	G	-	22726	C	accD
1701	-	11890	G	-	22729	C	accD
1704	-	11898	G	-	22737	T	accD
1708	-	11904	G	-	22743	C	accD
1709	-	11907	G	-	22746	C	accD
1710	-	11908	G	-	22747	T	accD
1712	-	11915	G	-	22754	A	accD
1714	-	11917	G	-	22756	A	accD
1715	-	11920	G	-	22759	A	accD
1717	-	11924	G	-	22763	A	accD
1718	-	11926	G	-	22765	T	accD
1720	-	12019	G	-	22774	T	accD
1733	-	12075	G	-	22800	T	accD
1740	-	12130	G	-	22820	A	accD
1747	-	12147	G	-	22837	C	accD
1748	-	12148	G	-	22838	A	accD
1750	-	12150	G	-	22840	A	accD
1752	-	12154	G	-	22844	A	accD
1756	-	12164	G	-	22859	A	accD
1759	-	12170	G	-	22865	A	accD
1762	-	12181	G	-	22885	C	accD
1765	-	12190	G	-	22894	A	accD
1767	-	12193	G	-	22897	A	accD
1770	-	12199	G	-	22903	C	accD
1771	-	12200	G	-	22904	T	accD
1774	-	12216	G	-	22912	T	accD
1776	-	12222	G	-	22918	C	accD
1778	-	12224	G	-	22920	T	accD
1780	-	12230	G	-	22926	T	accD
1782	-	12235	G	-	22931	A	accD
1783	-	12236	G	-	22932	A	accD
1789	-	12263	G	-	22948	T	accD
1790	-	12264	G	-	22949	A	accD
1795	-	12277	G	-	22962	A	accD
1800	-	12290	G	-	22980	A	accD
1808	-	12333	G	-	22997	A	accD
1811	-	12337	G	-	23001	A	accD
1813	-	12340	G	-	23004	A	accD
1814	-	12341	G	-	23005	T	accD
1815	-	12344	G	-	23008	C	accD
1816	-	12348	G	-	23012	A	accD
1817	-	12350	G	-	23014	C	accD
1818	-	12355	G	-	23019	A	accD
1822	-	12365	G	-	23029	A	accD
1830	-	12402	G	-	23047	A	accD
1846	-	12445	G	-	23085	A	accD
1847	-	12446	G	-	23086	T	accD
1849	-	12517	G	-	23095	T	accD
1850	-	12518	G	-	23096	T	accD
1852	-	12524	G	-	23102	C	accD
1853	-	12526	G	-	23104	A	accD
1858	-	12604	G	-	23118	A	accD
1862	-	12612	G	-	23126	C	accD
1863	-	12613	G	-	23127	C	accD
1866	-	12618	G	-	23132	T	accD
1683	-	11829	T	-	22696	C	accD
1694	-	11847	T	-	22714	C	accD
1706	-	11902	T	-	22741	C	accD
1707	-	11903	T	-	22742	A	accD
1711	-	11910	T	-	22749	C	accD
1716	-	11922	T	-	22761	A	accD
1723	-	12023	T	-	22778	C	accD
1725	-	12025	T	-	22780	C	accD
1727	-	12029	T	-	22784	G	accD
1728	-	12030	T	-	22785	C	accD
1734	-	12121	T	-	22811	C	accD
1735	-	12124	T	-	22814	A	accD
1736	-	12126	T	-	22816	C	accD
1744	-	12143	T	-	22833	A	accD
1764	-	12189	T	-	22893	C	accD
1766	-	12191	T	-	22895	C	accD
1769	-	12197	T	-	22901	C	accD
1772	-	12213	T	-	22909	C	accD
1775	-	12219	T	-	22915	C	accD
1781	-	12231	T	-	22927	C	accD
1791	-	12265	T	-	22950	A	accD
1793	-	12274	T	-	22959	A	accD
1794	-	12276	T	-	22961	G	accD
1796	-	12279	T	-	22964	C	accD
1801	-	12292	T	-	22982	A	accD
1805	-	12300	T	-	22990	C	accD
1821	-	12362	T	-	23026	A	accD
1823	-	12366	T	-	23030	A	accD
1825	-	12371	T	-	23035	A	accD
1827	-	12398	T	-	23043	A	accD
1832	-	12409	T	-	23054	C	accD
1833	-	12410	T	-	23055	A	accD
1834	-	12412	T	-	23057	A	accD
1835	-	12413	T	-	23058	A	accD
1837	-	12415	T	-	23060	A	accD
1838	-	12417	T	-	23062	C	accD
1839	-	12419	T	-	23064	A	accD
1841	-	12433	T	-	23073	C	accD
1842	-	12435	T	-	23075	A	accD
1854	-	12527	T	-	23105	C	accD
1857	-	12603	T	-	23117	C	accD
1861	-	12611	T	-	23125	A	accD
1867	-	12623	T	-	23137	A	accD
1868	-	12624	T	-	23138	C	accD
12334	-	51991	A	-	61781	G	atpB
12336	-	51995	A	-	61785	G	atpB
12337	-	51999	A	-	61790	G	atpB
12341	-	52006	A	-	61797	T	atpB
12348	-	52016	A	-	61807	C	atpB
12357	-	52032	A	-	61890	C	atpB
12361	-	52039	A	-	61897	T	atpB
12363	-	52045	A	-	61903	G	atpB
12373	-	52065	A	-	61923	C	atpB
12385	-	52091	A	-	61965	G	atpB
12396	-	52124	A	-	62036	G	atpB
12401	-	52132	A	-	62044	C	atpB
12415	-	52160	A	-	62088	T	atpB
12417	-	52165	A	-	62093	T	atpB
12419	-	52169	A	-	62097	C	atpB
12422	-	52173	A	-	62101	T	atpB
12423	-	52174	A	-	62102	G	atpB
12432	-	52187	A	-	62115	C	atpB
12434	-	52191	A	-	62119	G	atpB
12437	-	52194	A	-	62122	T	atpB
12439	-	52200	A	-	62128	T	atpB
12450	-	52228	A	-	62194	G	atpB
12459	-	52247	A	-	62227	G	atpB
12467	-	52275	A	-	62247	C	atpB
12479	-	52293	A	-	62265	T	atpB
12487	-	52305	A	-	62277	T	atpB
12488	-	52306	A	-	62278	T	atpB
12496	-	52317	A	-	62289	T	atpB
12497	-	52318	A	-	62290	G	atpB
12517	-	52362	A	-	62413	T	atpB
12527	-	52383	A	-	62451	G	atpB
12539	-	52412	A	-	62535	T	atpB
12543	-	52422	A	-	62545	G	atpB
12554	-	52446	A	-	62570	G	atpB
12568	-	52475	A	-	62612	T	atpB
12577	-	52494	A	-	62717	G	atpB
12580	-	52497	A	-	62720	G	atpB
12593	-	52518	A	-	62741	T	atpB
12603	-	52549	A	-	62781	T	atpB
12606	-	52561	A	-	62797	G	atpB
12610	-	52568	A	-	62804	C	atpB
12619	-	52584	A	-	62820	T	atpB
12625	-	52596	A	-	62845	G	atpB
12631	-	52619	A	-	62863	C	atpB
12633	-	52622	A	-	62866	G	atpB
12636	-	52628	A	-	62872	G	atpB
12637	-	52630	A	-	62874	C	atpB
12640	-	52634	A	-	62878	T	atpB
12641	-	52635	A	-	62879	T	atpB
12643	-	52639	A	-	62883	C	atpB
12644	-	52640	A	-	62884	G	atpB
12646	-	52643	A	-	62887	G	atpB
12647	-	52644	A	-	62888	G	atpB
12653	-	52657	A	-	62931	T	atpB
12654	-	52665	A	-	62939	T	atpB
12655	-	52667	A	-	62941	G	atpB
12658	-	52673	A	-	62960	G	atpB
12661	-	52676	A	-	62963	T	atpB
12662	-	52682	A	-	62969	G	atpB
12670	-	52697	A	-	62984	T	atpB
12676	-	52705	A	-	62992	T	atpB
12679	-	52709	A	-	62996	T	atpB
12680	-	52712	A	-	62999	T	atpB
12681	-	52713	A	-	63000	C	atpB
12703	-	52756	A	-	63052	G	atpB
12707	-	52763	A	-	63059	C	atpB
12708	-	52764	A	-	63060	T	atpB
12711	-	52773	A	-	63069	C	atpB
12716	-	52785	A	-	63081	T	atpB
12719	-	52800	A	-	63087	C	atpB
12721	-	52813	A	-	63101	T	atpB
12733	-	52836	A	-	63124	G	atpB
12736	-	52841	A	-	63138	G	atpB
12739	-	52845	A	-	63142	G	atpB
12743	-	52854	A	-	63151	T	atpB
12758	-	52886	A	-	63198	T	atpB
12759	-	52887	A	-	63199	C	atpB
12761	-	52891	A	-	63203	G	atpB
12766	-	52900	A	-	63212	G	atpB
12769	-	52920	A	-	63224	G	atpB
12771	-	52927	A	-	63231	T	atpB
12776	-	52941	A	-	63250	C	atpB
12777	-	52943	A	-	63252	G	atpB
12781	-	52965	A	-	63340	T	atpB
12784	-	52973	A	-	63348	T	atpB
12790	-	52983	A	-	63358	T	atpB
12792	-	52985	A	-	63360	C	atpB
12795	-	52988	A	-	63363	T	atpB
12797	-	52993	A	-	63368	T	atpB
12798	-	52997	A	-	63372	C	atpB
12805	-	53011	A	-	63386	T	atpB
12812	-	53038	A	-	63434	G	atpB
12813	-	53043	A	-	63439	T	atpB
12824	-	53067	A	-	63501	G	atpB
12827	-	53071	A	-	63552	T	atpB
12828	-	53075	A	-	63556	T	atpB
12832	-	53082	A	-	63563	G	atpB
12834	-	53087	A	-	63568	G	atpB
12841	-	53101	A	-	63600	G	atpB
12847	-	53117	A	-	63626	G	atpB
12866	-	53157	A	-	63713	C	atpB
12870	-	53166	A	-	63722	G	atpB
12874	-	53183	A	-	63782	G	atpB
12876	-	53185	A	-	63784	T	atpB
12878	-	53189	A	-	63788	G	atpB
12879	-	53190	A	-	63789	G	atpB
12883	-	53198	A	-	63797	T	atpB
12885	-	53209	A	-	63853	C	atpB
12894	-	53222	A	-	63866	T	atpB
12896	-	53226	A	-	63870	G	atpB
12898	-	53229	A	-	63873	G	atpB
12902	-	53235	A	-	63879	T	atpB
12916	-	53269	A	-	63908	G	atpB
12918	-	53273	A	-	63912	T	atpB
12919	-	53274	A	-	63913	T	atpB
12925	-	53286	A	-	63925	C	atpB
12927	-	53288	A	-	63927	G	atpB
12935	-	53306	A	-	63945	T	atpB
12936	-	53307	A	-	63946	C	atpB
12945	-	53325	A	-	63964	G	atpB
12948	-	53329	A	-	63978	T	atpB
12955	-	53346	A	-	64000	C	atpB
12956	-	53349	A	-	64003	G	atpB
12963	-	53371	A	-	64037	C	atpB
12969	-	53384	A	-	64076	G	atpB
12977	-	53402	A	-	64105	G	atpB
12978	-	53403	A	-	64106	C	atpB
12980	-	53405	A	-	64108	C	atpB
12985	-	53418	A	-	64219	G	atpB
12989	-	53425	A	-	64226	C	atpB
12995	-	53440	A	-	64241	G	atpB	atpE
13000	-	53446	A	-	64247	G	atpB	atpE
13003	-	53455	A	-	64312	G	atpB	atpE
13004	-	53456	A	-	64313	T	atpB	atpE
13009	-	53468	A	-	64325	T	atpB	atpE
12338	-	52001	C	-	61792	G	atpB
12340	-	52003	C	-	61794	T	atpB
12342	-	52007	C	-	61798	T	atpB
12343	-	52008	C	-	61799	T	atpB
12344	-	52009	C	-	61800	T	atpB
12345	-	52010	C	-	61801	T	atpB
12346	-	52013	C	-	61804	T	atpB
12350	-	52019	C	-	61810	T	atpB
12356	-	52031	C	-	61889	T	atpB
12362	-	52041	C	-	61899	A	atpB
12364	-	52048	C	-	61906	T	atpB
12366	-	52054	C	-	61912	T	atpB
12370	-	52059	C	-	61917	G	atpB
12371	-	52061	C	-	61919	T	atpB
12378	-	52076	C	-	61939	T	atpB
12380	-	52081	C	-	61944	T	atpB
12381	-	52083	C	-	61946	T	atpB
12382	-	52086	C	-	61960	T	atpB
12386	-	52099	C	-	61973	A	atpB
12387	-	52100	C	-	61974	T	atpB
12393	-	52111	C	-	62018	T	atpB
12398	-	52127	C	-	62039	G	atpB
12400	-	52129	C	-	62041	T	atpB
12406	-	52138	C	-	62050	A	atpB
12409	-	52144	C	-	62056	T	atpB
12414	-	52159	C	-	62087	A	atpB
12416	-	52162	C	-	62090	A	atpB
12424	-	52175	C	-	62103	G	atpB
12431	-	52186	C	-	62114	G	atpB
12433	-	52189	C	-	62117	T	atpB
12440	-	52207	C	-	62173	A	atpB
12444	-	52217	C	-	62183	A	atpB
12453	-	52232	C	-	62198	T	atpB
12454	-	52235	C	-	62201	A	atpB
12458	-	52243	C	-	62223	T	atpB
12462	-	52255	C	-	62235	A	atpB
12469	-	52277	C	-	62249	T	atpB
12471	-	52280	C	-	62252	T	atpB
12472	-	52282	C	-	62254	T	atpB
12477	-	52291	C	-	62263	A	atpB
12478	-	52292	C	-	62264	T	atpB
12483	-	52299	C	-	62271	T	atpB
12486	-	52304	C	-	62276	T	atpB
12489	-	52307	C	-	62279	T	atpB
12490	-	52308	C	-	62280	T	atpB
12491	-	52309	C	-	62281	T	atpB
12494	-	52315	C	-	62287	T	atpB
12498	-	52323	C	-	62328	T	atpB
12499	-	52326	C	-	62331	T	atpB
12502	-	52330	C	-	62335	T	atpB
12508	-	52339	C	-	62344	T	atpB
12509	-	52340	C	-	62345	T	atpB
12515	-	52357	C	-	62408	T	atpB
12520	-	52367	C	-	62418	A	atpB
12522	-	52371	C	-	62422	A	atpB
12523	-	52373	C	-	62424	T	atpB
12524	-	52376	C	-	62427	A	atpB
12525	-	52381	C	-	62449	T	atpB
12526	-	52382	C	-	62450	T	atpB
12528	-	52387	C	-	62455	T	atpB
12530	-	52394	C	-	62462	A	atpB
12532	-	52397	C	-	62465	T	atpB
12534	-	52399	C	-	62467	T	atpB
12535	-	52403	C	-	62526	A	atpB
12536	-	52404	C	-	62527	A	atpB
12538	-	52411	C	-	62534	T	atpB
12542	-	52421	C	-	62544	T	atpB
12545	-	52430	C	-	62554	T	atpB
12546	-	52431	C	-	62555	A	atpB
12551	-	52442	C	-	62566	T	atpB
12559	-	52458	C	-	62595	T	atpB
12562	-	52462	C	-	62599	A	atpB
12567	-	52469	C	-	62606	T	atpB
12569	-	52477	C	-	62614	T	atpB
12570	-	52479	C	-	62616	A	atpB
12571	-	52480	C	-	62617	T	atpB
12572	-	52482	C	-	62705	T	atpB
12574	-	52485	C	-	62708	T	atpB
12581	-	52498	C	-	62721	T	atpB
12584	-	52503	C	-	62726	T	atpB
12596	-	52526	C	-	62749	T	atpB
12599	-	52533	C	-	62756	A	atpB
12602	-	52548	C	-	62780	T	atpB
12605	-	52559	C	-	62795	A	atpB
12608	-	52565	C	-	62801	A	atpB
12617	-	52580	C	-	62816	T	atpB
12634	-	52624	C	-	62868	T	atpB
12648	-	52646	C	-	62890	T	atpB
12666	-	52688	C	-	62975	T	atpB
12668	-	52695	C	-	62982	T	atpB
12671	-	52698	C	-	62985	T	atpB
12675	-	52702	C	-	62989	A	atpB
12682	-	52715	C	-	63002	A	atpB
12684	-	52719	C	-	63006	T	atpB
12688	-	52724	C	-	63011	G	atpB
12689	-	52726	C	-	63013	A	atpB
12696	-	52745	C	-	63041	T	atpB
12697	-	52748	C	-	63044	A	atpB
12698	-	52749	C	-	63045	T	atpB
12699	-	52750	C	-	63046	T	atpB
12701	-	52754	C	-	63050	T	atpB
12704	-	52760	C	-	63056	A	atpB
12705	-	52761	C	-	63057	T	atpB
12715	-	52779	C	-	63075	T	atpB
12717	-	52786	C	-	63082	G	atpB
12723	-	52818	C	-	63106	G	atpB
12729	-	52828	C	-	63116	G	atpB
12730	-	52832	C	-	63120	A	atpB
12731	-	52833	C	-	63121	G	atpB
12734	-	52838	C	-	63135	T	atpB
12740	-	52847	C	-	63144	G	atpB
12741	-	52850	C	-	63147	T	atpB
12742	-	52851	C	-	63148	T	atpB
12749	-	52867	C	-	63179	A	atpB
12750	-	52868	C	-	63180	T	atpB
12752	-	52874	C	-	63186	T	atpB
12757	-	52885	C	-	63197	T	atpB
12760	-	52889	C	-	63201	T	atpB
12762	-	52892	C	-	63204	A	atpB
12763	-	52893	C	-	63205	A	atpB
12767	-	52901	C	-	63213	T	atpB
12772	-	52931	C	-	63240	T	atpB
12774	-	52937	C	-	63246	A	atpB
12775	-	52938	C	-	63247	T	atpB
12778	-	52949	C	-	63258	T	atpB
12780	-	52963	C	-	63338	A	atpB
12782	-	52967	C	-	63342	G	atpB
12789	-	52982	C	-	63357	T	atpB
12793	-	52986	C	-	63361	T	atpB
12800	-	53000	C	-	63375	G	atpB
12803	-	53009	C	-	63384	T	atpB
12804	-	53010	C	-	63385	T	atpB
12806	-	53012	C	-	63387	T	atpB
12809	-	53023	C	-	63413	T	atpB
12811	-	53036	C	-	63432	G	atpB
12814	-	53044	C	-	63440	T	atpB
12820	-	53060	C	-	63494	A	atpB
12822	-	53063	C	-	63497	A	atpB
12823	-	53064	C	-	63498	T	atpB
12829	-	53078	C	-	63559	T	atpB
12831	-	53081	C	-	63562	G	atpB
12835	-	53090	C	-	63589	T	atpB
12842	-	53102	C	-	63601	T	atpB
12845	-	53108	C	-	63607	T	atpB
12846	-	53115	C	-	63624	A	atpB
12848	-	53119	C	-	63628	T	atpB
12849	-	53120	C	-	63629	T	atpB
12851	-	53122	C	-	63631	T	atpB
12853	-	53127	C	-	63667	T	atpB
12859	-	53140	C	-	63680	T	atpB
12862	-	53146	C	-	63686	G	atpB
12863	-	53150	C	-	63690	G	atpB
12865	-	53153	C	-	63693	G	atpB
12875	-	53184	C	-	63783	T	atpB
12880	-	53194	C	-	63793	T	atpB
12887	-	53214	C	-	63858	T	atpB
12895	-	53223	C	-	63867	T	atpB
12900	-	53232	C	-	63876	G	atpB
12907	-	53242	C	-	63886	T	atpB
12912	-	53250	C	-	63894	T	atpB
12914	-	53255	C	-	63899	A	atpB
12921	-	53280	C	-	63919	T	atpB
12924	-	53285	C	-	63924	T	atpB
12926	-	53287	C	-	63926	T	atpB
12928	-	53290	C	-	63929	G	atpB
12930	-	53298	C	-	63937	T	atpB
12933	-	53303	C	-	63942	T	atpB
12942	-	53321	C	-	63960	T	atpB
12943	-	53322	C	-	63961	T	atpB
12944	-	53324	C	-	63963	T	atpB
12952	-	53341	C	-	63995	T	atpB
12954	-	53345	C	-	63999	T	atpB
12957	-	53351	C	-	64005	A	atpB
12964	-	53374	C	-	64066	T	atpB
12965	-	53378	C	-	64070	A	atpB
12972	-	53395	C	-	64098	T	atpB
12975	-	53398	C	-	64101	G	atpB
12976	-	53399	C	-	64102	T	atpB
12979	-	53404	C	-	64107	T	atpB
12981	-	53408	C	-	64111	T	atpB
12982	-	53409	C	-	64112	T	atpB
12991	-	53430	C	-	64231	T	atpB
12994	-	53438	C	-	64239	A	atpB	atpE
12996	-	53441	C	-	64242	A	atpB	atpE
12998	-	53444	C	-	64245	T	atpB	atpE
13005	-	53457	C	-	64314	A	atpB	atpE
13007	-	53461	C	-	64318	T	atpB	atpE
12335	-	51993	G	-	61783	A	atpB
12347	-	52015	G	-	61806	A	atpB
12351	-	52021	G	-	61812	A	atpB
12352	-	52023	G	-	61814	A	atpB
12353	-	52024	G	-	61815	A	atpB
12355	-	52030	G	-	61888	A	atpB
12360	-	52036	G	-	61894	A	atpB
12365	-	52052	G	-	61910	A	atpB
12367	-	52055	G	-	61913	C	atpB
12372	-	52062	G	-	61920	T	atpB
12376	-	52072	G	-	61935	T	atpB
12377	-	52073	G	-	61936	A	atpB
12379	-	52078	G	-	61941	A	atpB
12383	-	52087	G	-	61961	T	atpB
12384	-	52090	G	-	61964	A	atpB
12388	-	52102	G	-	61976	A	atpB
12389	-	52103	G	-	61977	A	atpB
12390	-	52107	G	-	62014	A	atpB
12392	-	52110	G	-	62017	A	atpB
12397	-	52126	G	-	62038	A	atpB
12403	-	52135	G	-	62047	A	atpB
12407	-	52141	G	-	62053	A	atpB
12410	-	52145	G	-	62057	A	atpB
12411	-	52151	G	-	62079	T	atpB
12412	-	52153	G	-	62081	A	atpB
12421	-	52171	G	-	62099	A	atpB
12426	-	52178	G	-	62106	T	atpB
12428	-	52180	G	-	62108	A	atpB
12429	-	52183	G	-	62111	A	atpB
12441	-	52208	G	-	62174	C	atpB
12443	-	52214	G	-	62180	C	atpB
12446	-	52219	G	-	62185	C	atpB
12449	-	52227	G	-	62193	A	atpB
12451	-	52229	G	-	62195	A	atpB
12452	-	52231	G	-	62197	A	atpB
12455	-	52237	G	-	62203	C	atpB
12456	-	52240	G	-	62206	A	atpB
12457	-	52241	G	-	62207	A	atpB
12460	-	52248	G	-	62228	A	atpB
12461	-	52252	G	-	62232	T	atpB
12463	-	52257	G	-	62237	T	atpB
12464	-	52259	G	-	62239	T	atpB
12465	-	52261	G	-	62241	T	atpB
12466	-	52263	G	-	62243	T	atpB
12468	-	52276	G	-	62248	T	atpB
12470	-	52279	G	-	62251	T	atpB
12474	-	52286	G	-	62258	T	atpB
12475	-	52288	G	-	62260	A	atpB
12480	-	52294	G	-	62266	T	atpB
12481	-	52297	G	-	62269	T	atpB
12482	-	52298	G	-	62270	T	atpB
12484	-	52301	G	-	62273	T	atpB
12485	-	52303	G	-	62275	T	atpB
12492	-	52312	G	-	62284	T	atpB
12493	-	52313	G	-	62285	A	atpB
12495	-	52316	G	-	62288	A	atpB
12500	-	52327	G	-	62332	A	atpB
12501	-	52329	G	-	62334	A	atpB
12504	-	52333	G	-	62338	A	atpB
12505	-	52334	G	-	62339	T	atpB
12506	-	52336	G	-	62341	T	atpB
12507	-	52338	G	-	62343	A	atpB
12511	-	52345	G	-	62350	T	atpB
12512	-	52353	G	-	62358	A	atpB
12513	-	52354	G	-	62359	T	atpB
12514	-	52355	G	-	62360	A	atpB
12516	-	52360	G	-	62411	A	atpB
12518	-	52363	G	-	62414	A	atpB
12521	-	52370	G	-	62421	A	atpB
12529	-	52391	G	-	62459	A	atpB
12531	-	52396	G	-	62464	A	atpB
12533	-	52398	G	-	62466	A	atpB
12537	-	52408	G	-	62531	A	atpB
12540	-	52413	G	-	62536	T	atpB
12550	-	52438	G	-	62562	T	atpB
12553	-	52444	G	-	62568	A	atpB
12556	-	52453	G	-	62577	A	atpB
12557	-	52456	G	-	62593	A	atpB
12560	-	52459	G	-	62596	A	atpB
12566	-	52468	G	-	62605	A	atpB
12573	-	52484	G	-	62707	A	atpB
12575	-	52486	G	-	62709	C	atpB
12576	-	52487	G	-	62710	A	atpB
12578	-	52495	G	-	62718	C	atpB
12579	-	52496	G	-	62719	A	atpB
12585	-	52504	G	-	62727	T	atpB
12586	-	52505	G	-	62728	C	atpB
12587	-	52507	G	-	62730	A	atpB
12588	-	52508	G	-	62731	T	atpB
12589	-	52510	G	-	62733	T	atpB
12590	-	52513	G	-	62736	A	atpB
12591	-	52514	G	-	62737	T	atpB
12594	-	52519	G	-	62742	A	atpB
12595	-	52520	G	-	62743	T	atpB
12597	-	52528	G	-	62751	A	atpB
12600	-	52539	G	-	62771	A	atpB
12601	-	52545	G	-	62777	T	atpB
12607	-	52564	G	-	62800	C	atpB
12612	-	52570	G	-	62806	A	atpB
12613	-	52571	G	-	62807	T	atpB
12614	-	52573	G	-	62809	C	atpB
12615	-	52574	G	-	62810	T	atpB
12618	-	52582	G	-	62818	A	atpB
12622	-	52588	G	-	62824	A	atpB
12623	-	52589	G	-	62825	T	atpB
12624	-	52592	G	-	62828	A	atpB
12626	-	52598	G	-	62847	C	atpB
12628	-	52600	G	-	62849	A	atpB
12629	-	52612	G	-	62856	A	atpB
12630	-	52616	G	-	62860	C	atpB
12639	-	52632	G	-	62876	C	atpB
12642	-	52638	G	-	62882	T	atpB
12645	-	52642	G	-	62886	A	atpB
12649	-	52649	G	-	62893	A	atpB
12656	-	52668	G	-	62942	A	atpB
12657	-	52672	G	-	62959	A	atpB
12659	-	52674	G	-	62961	A	atpB
12660	-	52675	G	-	62962	A	atpB
12663	-	52684	G	-	62971	A	atpB
12665	-	52687	G	-	62974	T	atpB
12667	-	52693	G	-	62980	T	atpB
12672	-	52699	G	-	62986	T	atpB
12673	-	52700	G	-	62987	A	atpB
12678	-	52707	G	-	62994	A	atpB
12683	-	52716	G	-	63003	A	atpB
12685	-	52720	G	-	63007	A	atpB
12686	-	52721	G	-	63008	A	atpB
12687	-	52723	G	-	63010	A	atpB
12692	-	52733	G	-	63021	T	atpB
12693	-	52738	G	-	63026	A	atpB
12694	-	52739	G	-	63027	T	atpB
12706	-	52762	G	-	63058	T	atpB
12712	-	52774	G	-	63070	T	atpB
12713	-	52777	G	-	63073	T	atpB
12724	-	52820	G	-	63108	T	atpB
12732	-	52834	G	-	63122	A	atpB
12735	-	52840	G	-	63137	A	atpB
12737	-	52843	G	-	63140	A	atpB
12744	-	52858	G	-	63155	A	atpB
12745	-	52859	G	-	63156	T	atpB
12746	-	52862	G	-	63159	A	atpB
12748	-	52866	G	-	63178	T	atpB
12753	-	52876	G	-	63188	T	atpB
12754	-	52878	G	-	63190	T	atpB
12755	-	52880	G	-	63192	T	atpB
12765	-	52896	G	-	63208	A	atpB
12768	-	52903	G	-	63215	T	atpB
12770	-	52925	G	-	63229	T	atpB
12783	-	52969	G	-	63344	T	atpB
12788	-	52981	G	-	63356	T	atpB
12791	-	52984	G	-	63359	T	atpB
12794	-	52987	G	-	63362	C	atpB
12796	-	52992	G	-	63367	A	atpB
12801	-	53002	G	-	63377	T	atpB
12807	-	53013	G	-	63388	A	atpB
12808	-	53020	G	-	63410	C	atpB
12810	-	53032	G	-	63429	A	atpB
12815	-	53051	G	-	63485	A	atpB
12816	-	53053	G	-	63487	A	atpB
12817	-	53054	G	-	63488	A	atpB
12819	-	53059	G	-	63493	A	atpB
12821	-	53062	G	-	63496	A	atpB
12825	-	53068	G	-	63502	A	atpB
12826	-	53069	G	-	63503	A	atpB
12830	-	53080	G	-	63561	A	atpB
12838	-	53095	G	-	63594	A	atpB
12843	-	53103	G	-	63602	C	atpB
12852	-	53124	G	-	63633	A	atpB
12854	-	53128	G	-	63668	A	atpB
12856	-	53131	G	-	63671	T	atpB
12857	-	53132	G	-	63672	T	atpB
12858	-	53133	G	-	63673	A	atpB
12867	-	53159	G	-	63715	A	atpB
12871	-	53172	G	-	63728	T	atpB
12877	-	53188	G	-	63787	T	atpB
12881	-	53196	G	-	63795	A	atpB
12882	-	53197	G	-	63796	A	atpB
12884	-	53206	G	-	63850	A	atpB
12888	-	53215	G	-	63859	A	atpB
12889	-	53216	G	-	63860	A	atpB
12890	-	53217	G	-	63861	C	atpB
12892	-	53220	G	-	63864	A	atpB
12893	-	53221	G	-	63865	T	atpB
12901	-	53233	G	-	63877	A	atpB
12903	-	53236	G	-	63880	C	atpB
12904	-	53238	G	-	63882	T	atpB
12905	-	53239	G	-	63883	T	atpB
12908	-	53243	G	-	63887	T	atpB
12913	-	53251	G	-	63895	T	atpB
12915	-	53258	G	-	63902	A	atpB
12917	-	53272	G	-	63911	C	atpB
12920	-	53276	G	-	63915	C	atpB
12932	-	53302	G	-	63941	A	atpB
12934	-	53305	G	-	63944	A	atpB
12946	-	53326	G	-	63965	A	atpB
12947	-	53328	G	-	63977	T	atpB
12949	-	53338	G	-	63992	A	atpB
12950	-	53339	G	-	63993	A	atpB
12953	-	53344	G	-	63998	A	atpB
12958	-	53352	G	-	64006	A	atpB
12960	-	53357	G	-	64011	C	atpB
12961	-	53360	G	-	64014	T	atpB
12962	-	53361	G	-	64015	C	atpB
12967	-	53380	G	-	64072	A	atpB
12968	-	53381	G	-	64073	A	atpB
12970	-	53389	G	-	64092	A	atpB
12971	-	53393	G	-	64096	A	atpB
12986	-	53419	G	-	64220	A	atpB
12987	-	53422	G	-	64223	T	atpB
12988	-	53423	G	-	64224	T	atpB
12992	-	53434	G	-	64235	A	atpB	atpE
12993	-	53437	G	-	64238	A	atpB	atpE
12999	-	53445	G	-	64246	A	atpB	atpE
13001	-	53449	G	-	64250	A	atpB	atpE
13002	-	53452	G	-	64309	T	atpB	atpE
13008	-	53462	G	-	64319	T	atpB	atpE
13010	-	53469	G	-	64326	A	atpB	atpE
12339	-	52002	T	-	61793	C	atpB
12349	-	52017	T	-	61808	C	atpB
12354	-	52026	T	-	61884	G	atpB
12358	-	52034	T	-	61892	A	atpB
12359	-	52035	T	-	61893	A	atpB
12368	-	52056	T	-	61914	A	atpB
12369	-	52058	T	-	61916	G	atpB
12374	-	52067	T	-	61925	C	atpB
12375	-	52070	T	-	61933	C	atpB
12391	-	52109	T	-	62016	G	atpB
12394	-	52114	T	-	62021	C	atpB
12395	-	52118	T	-	62030	C	atpB
12399	-	52128	T	-	62040	C	atpB
12402	-	52133	T	-	62045	C	atpB
12404	-	52136	T	-	62048	A	atpB
12405	-	52137	T	-	62049	C	atpB
12408	-	52143	T	-	62055	C	atpB
12413	-	52154	T	-	62082	C	atpB
12418	-	52166	T	-	62094	C	atpB
12420	-	52170	T	-	62098	A	atpB
12425	-	52176	T	-	62104	A	atpB
12427	-	52179	T	-	62107	C	atpB
12430	-	52184	T	-	62112	A	atpB
12435	-	52192	T	-	62120	G	atpB
12436	-	52193	T	-	62121	C	atpB
12438	-	52196	T	-	62124	C	atpB
12442	-	52211	T	-	62177	A	atpB
12445	-	52218	T	-	62184	C	atpB
12447	-	52220	T	-	62186	A	atpB
12448	-	52226	T	-	62192	A	atpB
12473	-	52283	T	-	62255	G	atpB
12476	-	52290	T	-	62262	C	atpB
12503	-	52331	T	-	62336	A	atpB
12510	-	52344	T	-	62349	A	atpB
12519	-	52365	T	-	62416	G	atpB
12541	-	52414	T	-	62537	A	atpB
12544	-	52429	T	-	62553	C	atpB
12547	-	52433	T	-	62557	A	atpB
12548	-	52436	T	-	62560	A	atpB
12549	-	52437	T	-	62561	C	atpB
12552	-	52443	T	-	62567	C	atpB
12555	-	52448	T	-	62572	A	atpB
12558	-	52457	T	-	62594	C	atpB
12561	-	52461	T	-	62598	G	atpB
12563	-	52464	T	-	62601	C	atpB
12564	-	52465	T	-	62602	C	atpB
12565	-	52466	T	-	62603	C	atpB
12582	-	52501	T	-	62724	A	atpB
12583	-	52502	T	-	62725	A	atpB
12592	-	52517	T	-	62740	A	atpB
12598	-	52532	T	-	62755	C	atpB
12604	-	52551	T	-	62783	G	atpB
12609	-	52566	T	-	62802	A	atpB
12611	-	52569	T	-	62805	C	atpB
12616	-	52575	T	-	62811	A	atpB
12620	-	52585	T	-	62821	A	atpB
12621	-	52586	T	-	62822	G	atpB
12627	-	52599	T	-	62848	C	atpB
12632	-	52620	T	-	62864	G	atpB
12635	-	52627	T	-	62871	G	atpB
12638	-	52631	T	-	62875	C	atpB
12650	-	52652	T	-	62926	C	atpB
12651	-	52655	T	-	62929	A	atpB
12652	-	52656	T	-	62930	A	atpB
12664	-	52685	T	-	62972	A	atpB
12669	-	52696	T	-	62983	C	atpB
12674	-	52701	T	-	62988	G	atpB
12677	-	52706	T	-	62993	C	atpB
12690	-	52728	T	-	63015	A	atpB
12691	-	52730	T	-	63017	A	atpB
12695	-	52740	T	-	63028	A	atpB
12700	-	52751	T	-	63047	G	atpB
12702	-	52755	T	-	63051	C	atpB
12709	-	52767	T	-	63063	C	atpB
12710	-	52768	T	-	63064	A	atpB
12714	-	52778	T	-	63074	A	atpB
12718	-	52799	T	-	63086	C	atpB
12720	-	52812	T	-	63100	A	atpB
12722	-	52816	T	-	63104	A	atpB
12725	-	52821	T	-	63109	C	atpB
12726	-	52822	T	-	63110	G	atpB
12727	-	52823	T	-	63111	C	atpB
12728	-	52826	T	-	63114	C	atpB
12738	-	52844	T	-	63141	A	atpB
12747	-	52865	T	-	63177	A	atpB
12751	-	52870	T	-	63182	C	atpB
12756	-	52882	T	-	63194	C	atpB
12764	-	52895	T	-	63207	A	atpB
12773	-	52935	T	-	63244	A	atpB
12779	-	52962	T	-	63337	C	atpB
12785	-	52974	T	-	63349	A	atpB
12786	-	52976	T	-	63351	A	atpB
12787	-	52980	T	-	63355	C	atpB
12799	-	52998	T	-	63373	C	atpB
12802	-	53004	T	-	63379	C	atpB
12818	-	53057	T	-	63491	A	atpB
12833	-	53084	T	-	63565	G	atpB
12836	-	53092	T	-	63591	C	atpB
12837	-	53093	T	-	63592	A	atpB
12839	-	53097	T	-	63596	G	atpB
12840	-	53098	T	-	63597	C	atpB
12844	-	53104	T	-	63603	A	atpB
12850	-	53121	T	-	63630	A	atpB
12855	-	53130	T	-	63670	C	atpB
12860	-	53142	T	-	63682	A	atpB
12861	-	53143	T	-	63683	G	atpB
12864	-	53151	T	-	63691	A	atpB
12868	-	53162	T	-	63718	C	atpB
12869	-	53163	T	-	63719	C	atpB
12872	-	53173	T	-	63729	A	atpB
12873	-	53174	T	-	63730	G	atpB
12886	-	53213	T	-	63857	C	atpB
12891	-	53219	T	-	63863	C	atpB
12897	-	53227	T	-	63871	A	atpB
12899	-	53230	T	-	63874	A	atpB
12906	-	53241	T	-	63885	C	atpB
12909	-	53245	T	-	63889	C	atpB
12910	-	53246	T	-	63890	A	atpB
12911	-	53249	T	-	63893	A	atpB
12922	-	53282	T	-	63921	C	atpB
12923	-	53284	T	-	63923	C	atpB
12929	-	53293	T	-	63932	A	atpB
12931	-	53300	T	-	63939	C	atpB
12937	-	53309	T	-	63948	G	atpB
12938	-	53311	T	-	63950	C	atpB
12939	-	53312	T	-	63951	C	atpB
12940	-	53313	T	-	63952	A	atpB
12941	-	53320	T	-	63959	A	atpB
12951	-	53340	T	-	63994	A	atpB
12959	-	53355	T	-	64009	C	atpB
12966	-	53379	T	-	64071	C	atpB
12973	-	53396	T	-	64099	C	atpB
12974	-	53397	T	-	64100	C	atpB
12983	-	53412	T	-	64115	C	atpB
12984	-	53417	T	-	64218	G	atpB
12990	-	53429	T	-	64230	G	atpB
12997	-	53442	T	-	64243	A	atpB	atpE
13006	-	53459	T	-	64316	C	atpB	atpE
13011	-	53476	A	-	64343	T	atpE
13015	-	53483	A	-	64350	G	atpE
13019	-	53490	A	-	64357	G	atpE
13020	-	53491	A	-	64358	T	atpE
13021	-	53492	A	-	64359	T	atpE
13022	-	53495	A	-	64362	G	atpE
13025	-	53501	A	-	64368	C	atpE
13030	-	53512	A	-	64397	C	atpE
13045	-	53542	A	-	64427	C	atpE
13046	-	53545	A	-	64430	G	atpE
13049	-	53550	A	-	64435	T	atpE
13051	-	53553	A	-	64438	G	atpE
13052	-	53563	A	-	64535	G	atpE
13055	-	53567	A	-	64539	C	atpE
13057	-	53570	A	-	64542	T	atpE
13061	-	53580	A	-	64552	T	atpE
13062	-	53582	A	-	64554	G	atpE
13069	-	53593	A	-	64585	G	atpE
13070	-	53595	A	-	64587	T	atpE
13077	-	53609	A	-	64601	G	atpE
13084	-	53627	A	-	64668	T	atpE
13090	-	53644	A	-	64723	C	atpE
13113	-	53706	A	-	65174	T	atpE
13118	-	53722	A	-	65237	T	atpE
13130	-	53754	A	-	65325	T	atpE
13136	-	53767	A	-	65338	G	atpE
13137	-	53772	A	-	65344	C	atpE
13141	-	53780	A	-	65361	G	atpE
13142	-	53783	A	-	65364	C	atpE
13149	-	53805	A	-	65436	G	atpE
13150	-	53806	A	-	65437	T	atpE
13170	-	53854	A	-	65561	G	atpE
13172	-	53858	A	-	65565	G	atpE
13175	-	53861	A	-	65568	C	atpE
13179	-	53871	A	-	65658	G	atpE
13180	-	53876	A	-	65663	C	atpE
13183	-	53880	A	-	65667	C	atpE
13185	-	53882	A	-	65669	C	atpE
13014	-	53480	C	-	64347	A	atpE
13023	-	53496	C	-	64363	G	atpE
13026	-	53504	C	-	64371	A	atpE
13031	-	53513	C	-	64398	T	atpE
13033	-	53517	C	-	64402	A	atpE
13034	-	53519	C	-	64404	T	atpE
13035	-	53520	C	-	64405	T	atpE
13036	-	53525	C	-	64410	A	atpE
13044	-	53541	C	-	64426	T	atpE
13054	-	53565	C	-	64537	T	atpE
13056	-	53568	C	-	64540	T	atpE
13072	-	53600	C	-	64592	T	atpE
13076	-	53607	C	-	64599	A	atpE
13079	-	53613	C	-	64605	T	atpE
13080	-	53614	C	-	64606	T	atpE
13081	-	53616	C	-	64608	T	atpE
13092	-	53648	C	-	64727	T	atpE
13093	-	53653	C	-	64873	T	atpE
13094	-	53656	C	-	64876	T	atpE
13102	-	53673	C	-	64930	T	atpE
13112	-	53701	C	-	65169	T	atpE
13116	-	53713	C	-	65181	T	atpE
13120	-	53724	C	-	65239	T	atpE
13123	-	53733	C	-	65248	A	atpE
13131	-	53756	C	-	65327	T	atpE
13132	-	53759	C	-	65330	T	atpE
13135	-	53766	C	-	65337	T	atpE
13138	-	53775	C	-	65347	T	atpE
13139	-	53777	C	-	65349	T	atpE
13144	-	53787	C	-	65368	A	atpE
13146	-	53793	C	-	65374	T	atpE
13152	-	53808	C	-	65439	A	atpE
13158	-	53822	C	-	65480	A	atpE
13159	-	53826	C	-	65484	G	atpE
13163	-	53835	C	-	65493	T	atpE
13164	-	53840	C	-	65498	A	atpE
13166	-	53846	C	-	65553	T	atpE
13168	-	53852	C	-	65559	A	atpE
13171	-	53856	C	-	65563	T	atpE
13176	-	53862	C	-	65569	A	atpE
13182	-	53878	C	-	65665	A	atpE
13187	-	53889	C	-	65676	A	atpE
13012	-	53477	G	-	64344	C	atpE
13013	-	53478	G	-	64345	A	atpE
13018	-	53489	G	-	64356	A	atpE
13028	-	53510	G	-	64395	A	atpE
13032	-	53515	G	-	64400	T	atpE
13037	-	53526	G	-	64411	A	atpE
13042	-	53535	G	-	64420	A	atpE
13047	-	53546	G	-	64431	A	atpE
13050	-	53551	G	-	64436	A	atpE
13058	-	53574	G	-	64546	T	atpE
13059	-	53576	G	-	64548	A	atpE
13060	-	53577	G	-	64549	T	atpE
13064	-	53585	G	-	64557	A	atpE
13065	-	53586	G	-	64558	A	atpE
13066	-	53587	G	-	64559	T	atpE
13067	-	53588	G	-	64560	A	atpE
13074	-	53603	G	-	64595	A	atpE
13075	-	53605	G	-	64597	T	atpE
13078	-	53612	G	-	64604	T	atpE
13082	-	53618	G	-	64610	A	atpE
13085	-	53630	G	-	64671	A	atpE
13089	-	53640	G	-	64719	A	atpE
13091	-	53646	G	-	64725	C	atpE
13095	-	53658	G	-	64878	C	atpE
13096	-	53662	G	-	64919	A	atpE
13100	-	53671	G	-	64928	T	atpE
13101	-	53672	G	-	64929	A	atpE
13104	-	53680	G	-	64937	T	atpE
13105	-	53684	G	-	64941	T	atpE
13109	-	53694	G	-	64951	T	atpE
13110	-	53699	G	-	65167	A	atpE
13111	-	53700	G	-	65168	A	atpE
13119	-	53723	G	-	65238	T	atpE
13121	-	53729	G	-	65244	A	atpE
13122	-	53732	G	-	65247	A	atpE
13124	-	53735	G	-	65250	A	atpE
13125	-	53739	G	-	65254	T	atpE
13126	-	53740	G	-	65255	A	atpE
13127	-	53741	G	-	65256	A	atpE
13128	-	53742	G	-	65257	A	atpE
13129	-	53753	G	-	65324	T	atpE
13133	-	53762	G	-	65333	A	atpE
13134	-	53765	G	-	65336	A	atpE
13143	-	53786	G	-	65367	A	atpE
13145	-	53789	G	-	65370	A	atpE
13148	-	53800	G	-	65431	A	atpE
13151	-	53807	G	-	65438	A	atpE
13153	-	53812	G	-	65443	A	atpE
13154	-	53813	G	-	65444	A	atpE
13155	-	53814	G	-	65445	T	atpE
13156	-	53818	G	-	65476	A	atpE
13157	-	53820	G	-	65478	A	atpE
13161	-	53833	G	-	65491	T	atpE
13162	-	53834	G	-	65492	T	atpE
13165	-	53843	G	-	65501	A	atpE
13167	-	53850	G	-	65557	A	atpE
13169	-	53853	G	-	65560	C	atpE
13173	-	53859	G	-	65566	A	atpE
13174	-	53860	G	-	65567	T	atpE
13177	-	53865	G	-	65572	T	atpE
13178	-	53867	G	-	65574	A	atpE
13016	-	53484	T	-	64351	A	atpE
13017	-	53485	T	-	64352	C	atpE
13024	-	53499	T	-	64366	A	atpE
13027	-	53507	T	-	64374	C	atpE
13029	-	53511	T	-	64396	A	atpE
13038	-	53530	T	-	64415	A	atpE
13039	-	53532	T	-	64417	G	atpE
13040	-	53533	T	-	64418	A	atpE
13041	-	53534	T	-	64419	A	atpE
13043	-	53539	T	-	64424	A	atpE
13048	-	53547	T	-	64432	A	atpE
13053	-	53564	T	-	64536	A	atpE
13063	-	53583	T	-	64555	A	atpE
13068	-	53592	T	-	64584	C	atpE
13071	-	53599	T	-	64591	G	atpE
13073	-	53602	T	-	64594	A	atpE
13083	-	53620	T	-	64661	C	atpE
13086	-	53635	T	-	64714	A	atpE
13087	-	53636	T	-	64715	C	atpE
13088	-	53637	T	-	64716	C	atpE
13097	-	53663	T	-	64920	C	atpE
13098	-	53664	T	-	64921	C	atpE
13099	-	53670	T	-	64927	G	atpE
13103	-	53676	T	-	64933	G	atpE
13106	-	53686	T	-	64943	A	atpE
13107	-	53689	T	-	64946	C	atpE
13108	-	53692	T	-	64949	A	atpE
13114	-	53707	T	-	65175	A	atpE
13115	-	53712	T	-	65180	G	atpE
13117	-	53721	T	-	65236	A	atpE
13140	-	53778	T	-	65350	C	atpE
13147	-	53794	T	-	65375	C	atpE
13160	-	53829	T	-	65487	C	atpE
13181	-	53877	T	-	65664	G	atpE
13184	-	53881	T	-	65668	C	atpE
13186	-	53886	T	-	65673	A	atpE
21479	-	109272	A	-	135238	G	atpF
21480	-	109276	A	-	135242	G	atpF
21484	-	109290	A	-	135256	G	atpF
21483	-	109289	C	-	135255	T	atpF
21481	-	109280	G	-	135246	T	atpF
21482	-	109287	T	-	135253	C	atpF
21713	-	141767	A	-	143975	C	ccsA
21717	-	141814	A	-	144022	C	ccsA
21721	-	141866	A	-	144074	G	ccsA
21728	-	142129	A	-	144331	C	ccsA
21730	-	142139	A	-	144341	T	ccsA
21731	-	142143	A	-	144345	G	ccsA
21734	-	142265	A	-	144467	G	ccsA
21736	-	142391	A	-	144593	T	ccsA
21737	-	142415	A	-	144617	C	ccsA
21740	-	142556	A	-	144758	T	ccsA
21742	-	142594	A	-	144796	G	ccsA
21716	-	141806	C	-	144014	G	ccsA
21720	-	141863	C	-	144071	A	ccsA
21723	-	141953	C	-	144161	T	ccsA
21724	-	142016	C	-	144224	T	ccsA
21725	-	142038	C	-	144246	T	ccsA
21726	-	142050	C	-	144258	A	ccsA
21732	-	142148	C	-	144350	A	ccsA
21714	-	141785	G	-	143993	T	ccsA
21715	-	141790	G	-	143998	C	ccsA
21727	-	142085	G	-	144293	C	ccsA
21733	-	142165	G	-	144367	C	ccsA
21735	-	142276	G	-	144478	A	ccsA
21739	-	142538	G	-	144740	A	ccsA
21741	-	142557	G	-	144759	T	ccsA
21743	-	142631	G	-	144833	C	ccsA
21718	-	141832	T	-	144040	A	ccsA
21719	-	141837	T	-	144045	G	ccsA
21722	-	141871	T	-	144079	G	ccsA
21729	-	142130	T	-	144332	C	ccsA
21738	-	142520	T	-	144722	C	ccsA
4603	-	21917	A	-	29761	T	cemA
4605	-	21921	A	-	29765	T	cemA
4607	-	21925	A	-	29769	C	cemA
4610	-	21933	A	-	29777	G	cemA
4614	-	21992	A	-	29787	G	cemA
4615	-	21994	A	-	29789	T	cemA
4619	-	22032	A	-	29801	C	cemA
4620	-	22036	A	-	29805	C	cemA
4629	-	22056	A	-	29824	C	cemA
4630	-	22062	A	-	29830	T	cemA
4635	-	22083	A	-	29842	G	cemA
4636	-	22084	A	-	29843	T	cemA
4639	-	22087	A	-	29846	T	cemA
4640	-	22090	A	-	29849	C	cemA
4643	-	22097	A	-	29856	G	cemA
4644	-	22098	A	-	29857	G	cemA
4648	-	22104	A	-	29863	T	cemA
4651	-	22109	A	-	29868	T	cemA
4654	-	22114	A	-	29873	G	cemA
4659	-	22128	A	-	29884	G	cemA
4661	-	22135	A	-	29891	C	cemA
4663	-	22139	A	-	29895	G	cemA
4665	-	22144	A	-	29900	T	cemA
4672	-	22178	A	-	29916	T	cemA
4673	-	22180	A	-	29918	G	cemA
4675	-	22183	A	-	29921	C	cemA
4676	-	22184	A	-	29922	T	cemA
4681	-	22197	A	-	29935	G	cemA
4684	-	22203	A	-	29941	G	cemA
4685	-	22204	A	-	29942	G	cemA
4686	-	22206	A	-	29944	G	cemA
4687	-	22207	A	-	29945	G	cemA
4688	-	22242	A	-	29947	C	cemA
4692	-	22246	A	-	29951	T	cemA
4694	-	22252	A	-	29957	G	cemA
4697	-	22255	A	-	29960	G	cemA
4700	-	22261	A	-	29966	T	cemA
4701	-	22264	A	-	29969	T	cemA
4702	-	22266	A	-	29971	G	cemA
4708	-	22274	A	-	29979	C	cemA
4710	-	22276	A	-	29981	C	cemA
4712	-	22280	A	-	29985	C	cemA
4713	-	22284	A	-	29989	G	cemA
4720	-	22294	A	-	29999	G	cemA
4721	-	22296	A	-	30001	C	cemA
4726	-	22330	A	-	30017	C	cemA
4740	-	22379	A	-	30044	T	cemA
4742	-	22387	A	-	30052	T	cemA
4747	-	22395	A	-	30060	G	cemA
4751	-	22400	A	-	30065	T	cemA
4755	-	22405	A	-	30070	G	cemA
4761	-	22417	A	-	30082	T	cemA
4762	-	22418	A	-	30083	T	cemA
4767	-	22427	A	-	30092	T	cemA
4773	-	22435	A	-	30100	C	cemA
4774	-	22436	A	-	30101	T	cemA
4775	-	22437	A	-	30102	G	cemA
4785	-	22452	A	-	30117	G	cemA
4788	-	22458	A	-	30123	G	cemA
4790	-	22462	A	-	30127	T	cemA
4792	-	22508	A	-	30136	G	cemA
4795	-	22513	A	-	30141	G	cemA
4796	-	22515	A	-	30143	T	cemA
4801	-	22524	A	-	30152	T	cemA
4802	-	22525	A	-	30153	C	cemA
4804	-	22535	A	-	30167	G	cemA
4805	-	22537	A	-	30169	T	cemA
4811	-	22553	A	-	30185	T	cemA
4813	-	22555	A	-	30187	C	cemA
4815	-	22562	A	-	30201	T	cemA
4816	-	22566	A	-	30205	G	cemA
4818	-	22569	A	-	30208	C	cemA
4820	-	22573	A	-	30213	G	cemA
4821	-	22576	A	-	30216	C	cemA
4825	-	22582	A	-	30222	T	cemA
4602	-	21916	C	-	29760	T	cemA
4606	-	21924	C	-	29768	G	cemA
4613	-	21941	C	-	29785	T	cemA
4617	-	22001	C	-	29796	T	cemA
4618	-	22030	C	-	29799	T	cemA
4623	-	22046	C	-	29814	T	cemA
4625	-	22050	C	-	29818	T	cemA
4632	-	22080	C	-	29839	T	cemA
4633	-	22081	C	-	29840	G	cemA
4634	-	22082	C	-	29841	G	cemA
4638	-	22086	C	-	29845	A	cemA
4641	-	22094	C	-	29853	T	cemA
4642	-	22095	C	-	29854	T	cemA
4645	-	22099	C	-	29858	A	cemA
4646	-	22100	C	-	29859	T	cemA
4650	-	22107	C	-	29866	A	cemA
4655	-	22117	C	-	29876	T	cemA
4656	-	22118	C	-	29877	T	cemA
4662	-	22136	C	-	29892	T	cemA
4667	-	22168	C	-	29906	A	cemA
4679	-	22194	C	-	29932	A	cemA
4680	-	22195	C	-	29933	A	cemA
4689	-	22243	C	-	29948	T	cemA
4698	-	22258	C	-	29963	T	cemA
4699	-	22259	C	-	29964	T	cemA
4707	-	22273	C	-	29978	T	cemA
4723	-	22320	C	-	30007	T	cemA
4728	-	22334	C	-	30021	T	cemA
4737	-	22373	C	-	30038	A	cemA
4738	-	22374	C	-	30039	T	cemA
4746	-	22394	C	-	30059	A	cemA
4749	-	22397	C	-	30062	A	cemA
4750	-	22398	C	-	30063	T	cemA
4758	-	22412	C	-	30077	T	cemA
4759	-	22413	C	-	30078	T	cemA
4760	-	22415	C	-	30080	A	cemA
4764	-	22421	C	-	30086	A	cemA
4771	-	22431	C	-	30096	T	cemA
4777	-	22441	C	-	30106	T	cemA
4782	-	22448	C	-	30113	T	cemA
4789	-	22461	C	-	30126	T	cemA
4794	-	22511	C	-	30139	A	cemA
4800	-	22521	C	-	30149	A	cemA
4807	-	22540	C	-	30172	A	cemA
4814	-	22556	C	-	30188	T	cemA
4819	-	22570	C	-	30209	G	cemA
4829	-	22589	C	-	30229	G	cemA
4832	-	22601	C	-	30241	T	cemA
4833	-	22602	C	-	30242	G	cemA
4609	-	21932	G	-	29776	A	cemA
4616	-	21997	G	-	29792	A	cemA
4627	-	22052	G	-	29820	C	cemA
4628	-	22054	G	-	29822	A	cemA
4647	-	22103	G	-	29862	A	cemA
4652	-	22112	G	-	29871	T	cemA
4653	-	22113	G	-	29872	C	cemA
4660	-	22132	G	-	29888	A	cemA
4664	-	22142	G	-	29898	A	cemA
4669	-	22173	G	-	29911	A	cemA
4674	-	22181	G	-	29919	T	cemA
4678	-	22190	G	-	29928	C	cemA
4693	-	22247	G	-	29952	C	cemA
4695	-	22253	G	-	29958	A	cemA
4696	-	22254	G	-	29959	A	cemA
4705	-	22270	G	-	29975	T	cemA
4709	-	22275	G	-	29980	C	cemA
4715	-	22288	G	-	29993	A	cemA
4718	-	22292	G	-	29997	A	cemA
4719	-	22293	G	-	29998	A	cemA
4724	-	22326	G	-	30013	A	cemA
4725	-	22329	G	-	30016	C	cemA
4732	-	22341	G	-	30028	A	cemA
4739	-	22377	G	-	30042	A	cemA
4743	-	22388	G	-	30053	C	cemA
4752	-	22401	G	-	30066	A	cemA
4753	-	22403	G	-	30068	T	cemA
4754	-	22404	G	-	30069	T	cemA
4756	-	22409	G	-	30074	A	cemA
4766	-	22425	G	-	30090	T	cemA
4776	-	22439	G	-	30104	A	cemA
4791	-	22464	G	-	30129	C	cemA
4803	-	22528	G	-	30156	A	cemA
4808	-	22545	G	-	30177	A	cemA
4809	-	22546	G	-	30178	A	cemA
4810	-	22547	G	-	30179	A	cemA
4812	-	22554	G	-	30186	A	cemA
4817	-	22568	G	-	30207	T	cemA
4822	-	22577	G	-	30217	A	cemA
4823	-	22578	G	-	30218	T	cemA
4824	-	22579	G	-	30219	A	cemA
4827	-	22584	G	-	30224	C	cemA
4828	-	22588	G	-	30228	T	cemA
4831	-	22600	G	-	30240	T	cemA
4604	-	21919	T	-	29763	C	cemA
4608	-	21926	T	-	29770	C	cemA
4611	-	21934	T	-	29778	A	cemA
4612	-	21938	T	-	29782	A	cemA
4621	-	22037	T	-	29806	C	cemA
4622	-	22042	T	-	29811	C	cemA
4624	-	22049	T	-	29817	C	cemA
4626	-	22051	T	-	29819	G	cemA
4631	-	22066	T	-	29834	C	cemA
4637	-	22085	T	-	29844	C	cemA
4649	-	22106	T	-	29865	A	cemA
4657	-	22119	T	-	29878	C	cemA
4658	-	22121	T	-	29880	C	cemA
4666	-	22145	T	-	29901	A	cemA
4668	-	22170	T	-	29908	C	cemA
4670	-	22174	T	-	29912	C	cemA
4671	-	22175	T	-	29913	C	cemA
4677	-	22186	T	-	29924	A	cemA
4682	-	22201	T	-	29939	G	cemA
4683	-	22202	T	-	29940	C	cemA
4690	-	22244	T	-	29949	C	cemA
4691	-	22245	T	-	29950	G	cemA
4703	-	22267	T	-	29972	C	cemA
4704	-	22268	T	-	29973	C	cemA
4706	-	22271	T	-	29976	G	cemA
4711	-	22279	T	-	29984	C	cemA
4714	-	22286	T	-	29991	C	cemA
4716	-	22289	T	-	29994	A	cemA
4717	-	22291	T	-	29996	C	cemA
4722	-	22319	T	-	30006	C	cemA
4727	-	22333	T	-	30020	G	cemA
4729	-	22335	T	-	30022	G	cemA
4730	-	22337	T	-	30024	C	cemA
4731	-	22339	T	-	30026	G	cemA
4733	-	22345	T	-	30032	C	cemA
4734	-	22370	T	-	30035	C	cemA
4735	-	22371	T	-	30036	G	cemA
4736	-	22372	T	-	30037	A	cemA
4741	-	22384	T	-	30049	C	cemA
4744	-	22392	T	-	30057	A	cemA
4745	-	22393	T	-	30058	A	cemA
4748	-	22396	T	-	30061	A	cemA
4757	-	22410	T	-	30075	C	cemA
4763	-	22420	T	-	30085	C	cemA
4765	-	22422	T	-	30087	G	cemA
4768	-	22428	T	-	30093	C	cemA
4769	-	22429	T	-	30094	C	cemA
4770	-	22430	T	-	30095	C	cemA
4772	-	22434	T	-	30099	C	cemA
4778	-	22442	T	-	30107	A	cemA
4779	-	22443	T	-	30108	G	cemA
4780	-	22444	T	-	30109	A	cemA
4781	-	22446	T	-	30111	C	cemA
4783	-	22449	T	-	30114	G	cemA
4784	-	22450	T	-	30115	G	cemA
4786	-	22454	T	-	30119	A	cemA
4787	-	22457	T	-	30122	A	cemA
4793	-	22509	T	-	30137	A	cemA
4797	-	22517	T	-	30145	C	cemA
4798	-	22518	T	-	30146	G	cemA
4799	-	22519	T	-	30147	G	cemA
4806	-	22538	T	-	30170	C	cemA
4826	-	22583	T	-	30223	C	cemA
4830	-	22592	T	-	30232	C	cemA
5667	-	25324	A	-	32234	T	clpP
5678	-	25357	A	-	32264	G	clpP
5679	-	25360	A	-	32267	C	clpP
5680	-	25361	A	-	32268	T	clpP
5681	-	25362	A	-	32269	T	clpP
5688	-	25372	A	-	32279	G	clpP
5692	-	25382	A	-	32289	C	clpP
5697	-	25391	A	-	32298	C	clpP
5702	-	25451	A	-	32319	G	clpP
5983	-	26283	A	-	33008	C	clpP
5989	-	26296	A	-	33021	T	clpP
5991	-	26299	A	-	33024	G	clpP
5992	-	26302	A	-	33027	T	clpP
6001	-	26380	A	-	33051	C	clpP
6004	-	26386	A	-	33057	G	clpP
6010	-	26414	A	-	33073	G	clpP
6014	-	26517	A	-	33089	T	clpP
6015	-	26519	A	-	33091	C	clpP
6017	-	26521	A	-	33093	T	clpP
6020	-	26564	A	-	33103	T	clpP
6034	-	26587	A	-	33126	G	clpP
6036	-	26604	A	-	33133	G	clpP
6038	-	26610	A	-	33139	C	clpP
6041	-	26617	A	-	33146	C	clpP
5670	-	25334	C	-	32244	G	clpP
5672	-	25343	C	-	32250	G	clpP
5673	-	25346	C	-	32253	T	clpP
5677	-	25353	C	-	32260	A	clpP
5682	-	25364	C	-	32271	G	clpP
5683	-	25365	C	-	32272	T	clpP
5684	-	25366	C	-	32273	T	clpP
5687	-	25371	C	-	32278	G	clpP
5696	-	25389	C	-	32296	T	clpP
5699	-	25446	C	-	32314	T	clpP
5701	-	25449	C	-	32317	A	clpP
5704	-	25458	C	-	32326	A	clpP
5705	-	25460	C	-	32328	T	clpP
5707	-	25464	C	-	32332	T	clpP
5709	-	25467	C	-	32335	T	clpP
5984	-	26288	C	-	33013	T	clpP
5985	-	26290	C	-	33015	T	clpP
5986	-	26292	C	-	33017	A	clpP
5987	-	26293	C	-	33018	T	clpP
5988	-	26294	C	-	33019	T	clpP
5990	-	26298	C	-	33023	A	clpP
5994	-	26348	C	-	33035	A	clpP
5995	-	26351	C	-	33038	A	clpP
6002	-	26384	C	-	33055	T	clpP
6003	-	26385	C	-	33056	T	clpP
6008	-	26409	C	-	33068	T	clpP
6012	-	26512	C	-	33084	G	clpP
6013	-	26513	C	-	33085	T	clpP
6021	-	26565	C	-	33104	A	clpP
6024	-	26570	C	-	33109	T	clpP
6025	-	26574	C	-	33113	T	clpP
6026	-	26576	C	-	33115	G	clpP
6028	-	26578	C	-	33117	G	clpP
6029	-	26579	C	-	33118	T	clpP
6030	-	26580	C	-	33119	T	clpP
6031	-	26583	C	-	33122	T	clpP
6035	-	26601	C	-	33130	T	clpP
6039	-	26612	C	-	33141	A	clpP
5668	-	25329	G	-	32239	A	clpP
5669	-	25332	G	-	32242	A	clpP
5674	-	25348	G	-	32255	T	clpP
5676	-	25351	G	-	32258	A	clpP
5691	-	25380	G	-	32287	A	clpP
5695	-	25388	G	-	32295	A	clpP
5700	-	25448	G	-	32316	A	clpP
5708	-	25466	G	-	32334	A	clpP
5710	-	25507	G	-	32338	A	clpP
5711	-	25508	G	-	32339	A	clpP
5713	-	25515	G	-	32346	T	clpP
5996	-	26353	G	-	33040	A	clpP
5998	-	26373	G	-	33044	A	clpP
5999	-	26376	G	-	33047	A	clpP
6000	-	26379	G	-	33050	C	clpP
6006	-	26392	G	-	33063	A	clpP
6007	-	26406	G	-	33065	A	clpP
6009	-	26413	G	-	33072	C	clpP
6019	-	26563	G	-	33102	A	clpP
6022	-	26566	G	-	33105	A	clpP
6027	-	26577	G	-	33116	A	clpP
6040	-	26614	G	-	33143	A	clpP
5671	-	25335	T	-	32245	A	clpP
5675	-	25350	T	-	32257	C	clpP
5685	-	25367	T	-	32274	G	clpP
5686	-	25370	T	-	32277	C	clpP
5689	-	25373	T	-	32280	C	clpP
5690	-	25379	T	-	32286	G	clpP
5693	-	25385	T	-	32292	G	clpP
5694	-	25387	T	-	32294	C	clpP
5698	-	25444	T	-	32312	G	clpP
5703	-	25452	T	-	32320	A	clpP
5706	-	25462	T	-	32330	C	clpP
5712	-	25510	T	-	32341	A	clpP
5714	-	25517	T	-	32348	G	clpP
5715	-	25520	T	-	32351	G	clpP
5716	-	25523	T	-	32354	G	clpP
5982	-	26281	T	-	33006	C	clpP
5993	-	26346	T	-	33033	C	clpP
5997	-	26372	T	-	33043	G	clpP
6005	-	26387	T	-	33058	C	clpP
6011	-	26506	T	-	33078	C	clpP
6016	-	26520	T	-	33092	G	clpP
6018	-	26528	T	-	33100	C	clpP
6023	-	26569	T	-	33108	A	clpP
6032	-	26585	T	-	33124	C	clpP
6033	-	26586	T	-	33125	G	clpP
6037	-	26607	T	-	33136	C	clpP
6042	-	26618	T	-	33147	G	clpP
10262	-	46933	A	-	50350	C	matK
10263	-	46936	A	-	50353	G	matK
10265	-	46940	A	-	50357	G	matK
10267	-	46945	A	-	50362	G	matK
10270	-	46967	A	-	50371	G	matK
10271	-	46968	A	-	50372	G	matK
10272	-	46971	A	-	50375	C	matK
10275	-	46975	A	-	50379	G	matK
10283	-	46991	A	-	50395	G	matK
10284	-	46992	A	-	50396	T	matK
10285	-	46996	A	-	50400	G	matK
10288	-	47000	A	-	50404	G	matK
10290	-	47005	A	-	50409	G	matK
10291	-	47007	A	-	50419	C	matK
10292	-	47008	A	-	50420	G	matK
10297	-	47022	A	-	50434	T	matK
10298	-	47027	A	-	50472	G	matK
10300	-	47031	A	-	50476	C	matK
10301	-	47032	A	-	50477	T	matK
10302	-	47033	A	-	50478	G	matK
10310	-	47053	A	-	50557	G	matK
10311	-	47055	A	-	50559	G	matK
10313	-	47066	A	-	50570	T	matK
10314	-	47067	A	-	50571	G	matK
10315	-	47069	A	-	50573	T	matK
10316	-	47070	A	-	50574	G	matK
10322	-	47079	A	-	50583	G	matK
10325	-	47085	A	-	50589	C	matK
10328	-	47095	A	-	50654	G	matK
10329	-	47096	A	-	50655	G	matK
10330	-	47097	A	-	50656	C	matK
10338	-	47129	A	-	50853	G	matK
10339	-	47131	A	-	50855	T	matK
10342	-	47138	A	-	50862	T	matK
10343	-	47140	A	-	50864	C	matK
10353	-	47174	A	-	50918	C	matK
10354	-	47176	A	-	50920	G	matK
10361	-	47193	A	-	51017	G	matK
10365	-	47205	A	-	51029	G	matK
10367	-	47209	A	-	51036	G	matK
10370	-	47215	A	-	51042	C	matK
10374	-	47223	A	-	51050	T	matK
10381	-	47232	A	-	51059	T	matK
10382	-	47233	A	-	51060	T	matK
10384	-	47245	A	-	51113	T	matK
10385	-	47246	A	-	51114	G	matK
10386	-	47248	A	-	51116	T	matK
10388	-	47254	A	-	51122	G	matK
10400	-	47281	A	-	51244	T	matK
10409	-	47302	A	-	51285	T	matK
10411	-	47305	A	-	51288	T	matK
10412	-	47309	A	-	51292	G	matK
10416	-	47320	A	-	51302	T	matK
10419	-	47324	A	-	51306	G	matK
10424	-	47338	A	-	51320	T	matK
10427	-	47341	A	-	51323	C	matK
10428	-	47342	A	-	51324	T	matK
10432	-	47351	A	-	51333	G	matK
10435	-	47354	A	-	51336	G	matK
10437	-	47359	A	-	51354	T	matK
10445	-	47375	A	-	51370	T	matK
10446	-	47377	A	-	51372	T	matK
10447	-	47378	A	-	51373	C	matK
10452	-	47390	A	-	51387	C	matK
10456	-	47410	A	-	51409	G	matK
10464	-	47432	A	-	51575	T	matK
10472	-	47447	A	-	51590	G	matK
10473	-	47451	A	-	51630	T	matK
10478	-	47464	A	-	51643	G	matK
10479	-	47465	A	-	51644	C	matK
10485	-	47480	A	-	51711	G	matK
10492	-	47516	A	-	51840	G	matK
10494	-	47524	A	-	51848	G	matK
10495	-	47525	A	-	51849	T	matK
10496	-	47527	A	-	51851	G	matK
10498	-	47529	A	-	51853	T	matK
10501	-	47537	A	-	51861	T	matK
10502	-	47538	A	-	51862	G	matK
10506	-	47543	A	-	51867	G	matK
10508	-	47545	A	-	51869	G	matK
10509	-	47550	A	-	51874	G	matK
10519	-	47579	A	-	51958	G	matK
10522	-	47594	A	-	51999	C	matK
10523	-	47596	A	-	52001	C	matK
10532	-	47618	A	-	52037	G	matK
10534	-	47622	A	-	52041	T	matK
10544	-	47662	A	-	52240	T	matK
10548	-	47676	A	-	52309	G	matK
10553	-	47687	A	-	52320	G	matK
10562	-	47712	A	-	52392	G	matK
10563	-	47713	A	-	52393	G	matK
10569	-	47725	A	-	52418	T	matK
10570	-	47729	A	-	52422	G	matK
10574	-	47735	A	-	52428	G	matK
10578	-	47752	A	-	52458	T	matK
10585	-	47764	A	-	52470	G	matK
10588	-	47771	A	-	52531	G	matK
10590	-	47779	A	-	52539	C	matK
10591	-	47785	A	-	52545	G	matK
10594	-	47791	A	-	52551	T	matK
10595	-	47793	A	-	52553	C	matK
10598	-	47803	A	-	52632	T	matK
10599	-	47808	A	-	52637	G	matK
10600	-	47809	A	-	52638	C	matK
10601	-	47812	A	-	52641	C	matK
10606	-	47820	A	-	52649	G	matK
10607	-	47822	A	-	52651	C	matK
10608	-	47826	A	-	52655	C	matK
10611	-	47836	A	-	52678	T	matK
10612	-	47839	A	-	52681	G	matK
10617	-	47849	A	-	52799	G	matK
10618	-	47850	A	-	52800	C	matK
10620	-	47856	A	-	52806	C	matK
10622	-	47862	A	-	52812	G	matK
10628	-	47872	A	-	52822	G	matK
10630	-	47881	A	-	52827	G	matK
10633	-	47884	A	-	52830	T	matK
10635	-	47889	A	-	52835	T	matK
10636	-	47893	A	-	52839	C	matK
10637	-	47898	A	-	52844	T	matK
10641	-	47912	A	-	52858	G	matK
10642	-	47919	A	-	52863	G	matK
10643	-	47921	A	-	52865	T	matK
10645	-	47927	A	-	52871	T	matK
10646	-	47929	A	-	52873	T	matK
10662	-	47965	A	-	52960	T	matK
10664	-	47969	A	-	52964	G	matK
10666	-	47972	A	-	52967	T	matK
10671	-	47991	A	-	53230	G	matK
10677	-	48002	A	-	53241	G	matK
10678	-	48004	A	-	53243	G	matK
10680	-	48009	A	-	53248	T	matK
10682	-	48011	A	-	53250	C	matK
10683	-	48016	A	-	53255	G	matK
10687	-	48024	A	-	53263	C	matK
10690	-	48028	A	-	53267	T	matK
10691	-	48030	A	-	53269	G	matK
10694	-	48034	A	-	53273	T	matK
10697	-	48041	A	-	53280	C	matK
10701	-	48050	A	-	53289	G	matK
10705	-	48062	A	-	53320	G	matK
10708	-	48066	A	-	53324	T	matK
10711	-	48071	A	-	53329	G	matK
10714	-	48084	A	-	53466	G	matK
10716	-	48089	A	-	53516	G	matK
10732	-	48130	A	-	53605	G	matK
10733	-	48132	A	-	53607	T	matK
10734	-	48137	A	-	53612	T	matK
10739	-	48146	A	-	53621	G	matK
10744	-	48156	A	-	53631	T	matK
10745	-	48157	A	-	53632	G	matK
10749	-	48165	A	-	53703	G	matK
10753	-	48177	A	-	53714	T	matK
10754	-	48178	A	-	53715	T	matK
10755	-	48183	A	-	53720	T	matK
10757	-	48190	A	-	53727	T	matK
10759	-	48195	A	-	53732	G	matK
10763	-	48204	A	-	53741	G	matK
10764	-	48208	A	-	53754	G	matK
10773	-	48231	A	-	53860	T	matK
10774	-	48232	A	-	53861	T	matK
10776	-	48239	A	-	53868	G	matK
10777	-	48240	A	-	53869	G	matK
10778	-	48241	A	-	53870	T	matK
10779	-	48244	A	-	53873	T	matK
10785	-	48253	A	-	53882	C	matK
10788	-	48262	A	-	53891	G	matK
10790	-	48269	A	-	53903	G	matK
10794	-	48278	A	-	53912	T	matK
10795	-	48280	A	-	53914	G	matK
10799	-	48298	A	-	53955	T	matK
10800	-	48300	A	-	53957	C	matK
10802	-	48304	A	-	53961	G	matK
10803	-	48307	A	-	53992	G	matK
10806	-	48322	A	-	54017	G	matK
10814	-	48348	A	-	54087	T	matK
10815	-	48349	A	-	54088	G	matK
10817	-	48352	A	-	54091	T	matK
10818	-	48355	A	-	54094	T	matK
10820	-	48360	A	-	54099	T	matK
10821	-	48361	A	-	54100	C	matK
10824	-	48365	A	-	54104	T	matK
10829	-	48374	A	-	54113	T	matK
10831	-	48376	A	-	54115	C	matK
10841	-	48405	A	-	54180	G	matK
10852	-	48420	A	-	54195	C	matK
10858	-	48435	A	-	54210	G	matK
10859	-	48438	A	-	54213	G	matK
10860	-	48440	A	-	54235	G	matK
10261	-	46932	C	-	50349	T	matK
10268	-	46965	C	-	50369	A	matK
10269	-	46966	C	-	50370	G	matK
10273	-	46972	C	-	50376	A	matK
10274	-	46973	C	-	50377	T	matK
10276	-	46977	C	-	50381	A	matK
10277	-	46978	C	-	50382	T	matK
10287	-	46999	C	-	50403	T	matK
10294	-	47013	C	-	50425	G	matK
10304	-	47038	C	-	50483	T	matK
10307	-	47046	C	-	50491	G	matK
10308	-	47047	C	-	50492	A	matK
10318	-	47073	C	-	50577	G	matK
10319	-	47076	C	-	50580	A	matK
10323	-	47081	C	-	50585	A	matK
10332	-	47100	C	-	50659	T	matK
10337	-	47127	C	-	50851	T	matK
10344	-	47141	C	-	50865	G	matK
10346	-	47149	C	-	50873	A	matK
10347	-	47150	C	-	50874	A	matK
10352	-	47173	C	-	50917	T	matK
10355	-	47177	C	-	50921	T	matK
10363	-	47195	C	-	51019	T	matK
10373	-	47222	C	-	51049	T	matK
10375	-	47224	C	-	51051	G	matK
10378	-	47228	C	-	51055	T	matK
10380	-	47230	C	-	51057	G	matK
10389	-	47256	C	-	51124	T	matK
10392	-	47265	C	-	51133	T	matK
10394	-	47268	C	-	51136	A	matK
10395	-	47269	C	-	51137	T	matK
10396	-	47270	C	-	51138	T	matK
10401	-	47282	C	-	51245	T	matK
10405	-	47293	C	-	51276	T	matK
10406	-	47294	C	-	51277	T	matK
10407	-	47296	C	-	51279	G	matK
10408	-	47301	C	-	51284	G	matK
10414	-	47314	C	-	51297	T	matK
10418	-	47322	C	-	51304	T	matK
10420	-	47326	C	-	51308	T	matK
10433	-	47352	C	-	51334	T	matK
10443	-	47372	C	-	51367	T	matK
10457	-	47414	C	-	51447	T	matK
10459	-	47418	C	-	51451	T	matK
10460	-	47419	C	-	51452	T	matK
10461	-	47421	C	-	51454	T	matK
10463	-	47426	C	-	51459	T	matK
10466	-	47435	C	-	51578	T	matK
10468	-	47439	C	-	51582	A	matK
10474	-	47453	C	-	51632	T	matK
10475	-	47454	C	-	51633	A	matK
10476	-	47461	C	-	51640	G	matK
10483	-	47475	C	-	51706	G	matK
10493	-	47517	C	-	51841	A	matK
10497	-	47528	C	-	51852	A	matK
10512	-	47557	C	-	51897	T	matK
10513	-	47558	C	-	51898	T	matK
10515	-	47566	C	-	51945	T	matK
10518	-	47578	C	-	51957	T	matK
10521	-	47593	C	-	51998	T	matK
10529	-	47607	C	-	52012	T	matK
10538	-	47632	C	-	52077	G	matK
10543	-	47659	C	-	52237	T	matK
10545	-	47667	C	-	52300	T	matK
10546	-	47668	C	-	52301	A	matK
10547	-	47673	C	-	52306	T	matK
10549	-	47679	C	-	52312	T	matK
10552	-	47685	C	-	52318	T	matK
10556	-	47694	C	-	52374	T	matK
10561	-	47703	C	-	52383	G	matK
10564	-	47717	C	-	52410	G	matK
10565	-	47719	C	-	52412	A	matK
10567	-	47721	C	-	52414	T	matK
10571	-	47730	C	-	52423	G	matK
10572	-	47732	C	-	52425	A	matK
10593	-	47790	C	-	52550	T	matK
10596	-	47798	C	-	52627	A	matK
10597	-	47802	C	-	52631	G	matK
10613	-	47840	C	-	52682	T	matK
10631	-	47882	C	-	52828	T	matK
10640	-	47911	C	-	52857	A	matK
10651	-	47937	C	-	52881	T	matK
10653	-	47944	C	-	52916	T	matK
10654	-	47946	C	-	52918	T	matK
10655	-	47948	C	-	52920	T	matK
10657	-	47954	C	-	52949	T	matK
10663	-	47967	C	-	52962	T	matK
10679	-	48006	C	-	53245	T	matK
10695	-	48036	C	-	53275	A	matK
10696	-	48039	C	-	53278	T	matK
10709	-	48068	C	-	53326	T	matK
10710	-	48070	C	-	53328	T	matK
10717	-	48090	C	-	53517	T	matK
10721	-	48105	C	-	53532	G	matK
10736	-	48141	C	-	53616	T	matK
10737	-	48144	C	-	53619	T	matK
10740	-	48147	C	-	53622	T	matK
10743	-	48153	C	-	53628	A	matK
10746	-	48159	C	-	53697	T	matK
10747	-	48162	C	-	53700	T	matK
10756	-	48187	C	-	53724	T	matK
10761	-	48197	C	-	53734	T	matK
10762	-	48199	C	-	53736	A	matK
10771	-	48229	C	-	53858	T	matK
10781	-	48247	C	-	53876	T	matK
10787	-	48260	C	-	53889	T	matK
10797	-	48290	C	-	53947	T	matK
10805	-	48312	C	-	53997	T	matK
10808	-	48328	C	-	54039	T	matK
10811	-	48341	C	-	54080	T	matK
10813	-	48347	C	-	54086	A	matK
10819	-	48356	C	-	54095	T	matK
10823	-	48363	C	-	54102	T	matK
10827	-	48369	C	-	54108	G	matK
10833	-	48379	C	-	54118	T	matK
10834	-	48381	C	-	54120	T	matK
10835	-	48383	C	-	54122	T	matK
10843	-	48408	C	-	54183	A	matK
10844	-	48409	C	-	54184	T	matK
10850	-	48418	C	-	54193	T	matK
10856	-	48432	C	-	54207	T	matK
10864	-	48450	C	-	54245	A	matK
10865	-	48451	C	-	54246	T	matK
10266	-	46944	G	-	50361	C	matK
10278	-	46980	G	-	50384	A	matK
10282	-	46990	G	-	50394	A	matK
10286	-	46998	G	-	50402	T	matK
10296	-	47019	G	-	50431	A	matK
10299	-	47028	G	-	50473	A	matK
10303	-	47034	G	-	50479	A	matK
10312	-	47056	G	-	50560	C	matK
10321	-	47078	G	-	50582	C	matK
10324	-	47084	G	-	50588	T	matK
10331	-	47099	G	-	50658	A	matK
10333	-	47103	G	-	50662	C	matK
10336	-	47118	G	-	50762	A	matK
10340	-	47132	G	-	50856	T	matK
10345	-	47148	G	-	50872	A	matK
10348	-	47151	G	-	50875	A	matK
10349	-	47154	G	-	50878	A	matK
10359	-	47189	G	-	51013	C	matK
10360	-	47192	G	-	51016	A	matK
10364	-	47197	G	-	51021	C	matK
10366	-	47208	G	-	51035	T	matK
10368	-	47210	G	-	51037	T	matK
10369	-	47214	G	-	51041	A	matK
10379	-	47229	G	-	51056	T	matK
10390	-	47258	G	-	51126	T	matK
10391	-	47261	G	-	51129	A	matK
10393	-	47267	G	-	51135	A	matK
10397	-	47272	G	-	51140	A	matK
10398	-	47276	G	-	51239	A	matK
10404	-	47292	G	-	51275	T	matK
10417	-	47321	G	-	51303	T	matK
10421	-	47327	G	-	51309	T	matK
10423	-	47337	G	-	51319	A	matK
10425	-	47339	G	-	51321	C	matK
10426	-	47340	G	-	51322	A	matK
10430	-	47348	G	-	51330	A	matK
10431	-	47349	G	-	51331	A	matK
10438	-	47364	G	-	51359	A	matK
10442	-	47371	G	-	51366	A	matK
10451	-	47388	G	-	51385	A	matK
10455	-	47400	G	-	51397	T	matK
10458	-	47415	G	-	51448	T	matK
10465	-	47433	G	-	51576	T	matK
10467	-	47436	G	-	51579	T	matK
10471	-	47444	G	-	51587	A	matK
10480	-	47468	G	-	51647	T	matK
10481	-	47472	G	-	51703	A	matK
10484	-	47477	G	-	51708	C	matK
10487	-	47485	G	-	51716	T	matK
10490	-	47498	G	-	51824	A	matK
10491	-	47510	G	-	51836	T	matK
10499	-	47532	G	-	51856	A	matK
10504	-	47541	G	-	51865	T	matK
10505	-	47542	G	-	51866	C	matK
10510	-	47551	G	-	51875	C	matK
10511	-	47553	G	-	51877	A	matK
10517	-	47576	G	-	51955	A	matK
10520	-	47591	G	-	51996	A	matK
10525	-	47599	G	-	52004	A	matK
10536	-	47629	G	-	52074	A	matK
10541	-	47648	G	-	52123	A	matK
10554	-	47688	G	-	52321	A	matK
10560	-	47702	G	-	52382	A	matK
10576	-	47748	G	-	52454	T	matK
10580	-	47754	G	-	52460	A	matK
10581	-	47758	G	-	52464	A	matK
10582	-	47759	G	-	52465	A	matK
10589	-	47778	G	-	52538	A	matK
10592	-	47786	G	-	52546	T	matK
10603	-	47815	G	-	52644	T	matK
10604	-	47817	G	-	52646	A	matK
10605	-	47818	G	-	52647	A	matK
10609	-	47834	G	-	52676	A	matK
10610	-	47835	G	-	52677	T	matK
10621	-	47861	G	-	52811	A	matK
10626	-	47869	G	-	52819	C	matK
10627	-	47870	G	-	52820	A	matK
10629	-	47873	G	-	52823	A	matK
10632	-	47883	G	-	52829	T	matK
10639	-	47901	G	-	52847	A	matK
10644	-	47925	G	-	52869	A	matK
10647	-	47933	G	-	52877	A	matK
10648	-	47934	G	-	52878	A	matK
10649	-	47935	G	-	52879	A	matK
10650	-	47936	G	-	52880	T	matK
10658	-	47955	G	-	52950	A	matK
10659	-	47958	G	-	52953	T	matK
10660	-	47959	G	-	52954	A	matK
10661	-	47964	G	-	52959	T	matK
10665	-	47971	G	-	52966	A	matK
10668	-	47979	G	-	52974	A	matK
10669	-	47982	G	-	53192	A	matK
10670	-	47988	G	-	53198	A	matK
10672	-	47992	G	-	53231	A	matK
10673	-	47993	G	-	53232	C	matK
10674	-	47994	G	-	53233	A	matK
10681	-	48010	G	-	53249	T	matK
10689	-	48026	G	-	53265	A	matK
10698	-	48046	G	-	53285	T	matK
10699	-	48047	G	-	53286	T	matK
10700	-	48048	G	-	53287	T	matK
10703	-	48055	G	-	53294	A	matK
10704	-	48056	G	-	53295	A	matK
10707	-	48065	G	-	53323	A	matK
10713	-	48083	G	-	53465	A	matK
10718	-	48091	G	-	53518	T	matK
10722	-	48108	G	-	53535	A	matK
10723	-	48109	G	-	53536	A	matK
10724	-	48110	G	-	53537	A	matK
10725	-	48115	G	-	53590	T	matK
10728	-	48123	G	-	53598	T	matK
10730	-	48126	G	-	53601	A	matK
10731	-	48127	G	-	53602	T	matK
10738	-	48145	G	-	53620	A	matK
10741	-	48151	G	-	53626	A	matK
10742	-	48152	G	-	53627	A	matK
10751	-	48174	G	-	53711	A	matK
10752	-	48176	G	-	53713	A	matK
10765	-	48214	G	-	53798	A	matK
10767	-	48218	G	-	53802	A	matK
10770	-	48227	G	-	53856	C	matK
10772	-	48230	G	-	53859	A	matK
10775	-	48235	G	-	53864	C	matK
10784	-	48252	G	-	53881	A	matK
10789	-	48263	G	-	53892	T	matK
10791	-	48273	G	-	53907	C	matK
10796	-	48285	G	-	53942	C	matK
10804	-	48310	G	-	53995	T	matK
10810	-	48337	G	-	54076	A	matK
10822	-	48362	G	-	54101	C	matK
10825	-	48366	G	-	54105	A	matK
10836	-	48384	G	-	54123	T	matK
10837	-	48395	G	-	54171	T	matK
10838	-	48396	G	-	54172	A	matK
10840	-	48402	G	-	54177	A	matK
10842	-	48406	G	-	54181	T	matK
10845	-	48411	G	-	54186	T	matK
10847	-	48414	G	-	54189	A	matK
10848	-	48415	G	-	54190	A	matK
10849	-	48417	G	-	54192	T	matK
10851	-	48419	G	-	54194	C	matK
10854	-	48425	G	-	54200	A	matK
10855	-	48429	G	-	54204	A	matK
10862	-	48444	G	-	54239	T	matK
10260	-	46930	T	-	50347	A	matK
10264	-	46937	T	-	50354	C	matK
10279	-	46983	T	-	50387	A	matK
10280	-	46984	T	-	50388	G	matK
10281	-	46986	T	-	50390	A	matK
10289	-	47004	T	-	50408	A	matK
10293	-	47012	T	-	50424	C	matK
10295	-	47017	T	-	50429	A	matK
10305	-	47042	T	-	50487	C	matK
10306	-	47045	T	-	50490	C	matK
10309	-	47048	T	-	50493	C	matK
10317	-	47071	T	-	50575	C	matK
10320	-	47077	T	-	50581	C	matK
10326	-	47086	T	-	50590	C	matK
10327	-	47089	T	-	50593	C	matK
10334	-	47113	T	-	50757	C	matK
10335	-	47114	T	-	50758	C	matK
10341	-	47133	T	-	50857	C	matK
10350	-	47163	T	-	50901	A	matK
10351	-	47166	T	-	50904	G	matK
10356	-	47179	T	-	50923	C	matK
10357	-	47187	T	-	51011	C	matK
10358	-	47188	T	-	51012	C	matK
10362	-	47194	T	-	51018	C	matK
10371	-	47216	T	-	51043	C	matK
10372	-	47217	T	-	51044	C	matK
10376	-	47226	T	-	51053	A	matK
10377	-	47227	T	-	51054	C	matK
10383	-	47240	T	-	51067	C	matK
10387	-	47249	T	-	51117	C	matK
10399	-	47280	T	-	51243	G	matK
10402	-	47283	T	-	51246	C	matK
10403	-	47291	T	-	51274	A	matK
10410	-	47304	T	-	51287	C	matK
10413	-	47313	T	-	51296	C	matK
10415	-	47318	T	-	51300	G	matK
10422	-	47335	T	-	51317	A	matK
10429	-	47347	T	-	51329	G	matK
10434	-	47353	T	-	51335	A	matK
10436	-	47356	T	-	51351	C	matK
10439	-	47365	T	-	51360	A	matK
10440	-	47367	T	-	51362	G	matK
10441	-	47369	T	-	51364	C	matK
10444	-	47373	T	-	51368	G	matK
10448	-	47381	T	-	51376	C	matK
10449	-	47385	T	-	51382	C	matK
10450	-	47386	T	-	51383	C	matK
10453	-	47394	T	-	51391	A	matK
10454	-	47397	T	-	51394	C	matK
10462	-	47422	T	-	51455	C	matK
10469	-	47442	T	-	51585	C	matK
10470	-	47443	T	-	51586	C	matK
10477	-	47462	T	-	51641	A	matK
10482	-	47474	T	-	51705	C	matK
10486	-	47482	T	-	51713	G	matK
10488	-	47487	T	-	51718	C	matK
10489	-	47493	T	-	51724	C	matK
10500	-	47536	T	-	51860	A	matK
10503	-	47540	T	-	51864	A	matK
10507	-	47544	T	-	51868	C	matK
10514	-	47565	T	-	51944	A	matK
10516	-	47568	T	-	51947	A	matK
10524	-	47598	T	-	52003	C	matK
10526	-	47602	T	-	52007	C	matK
10527	-	47604	T	-	52009	C	matK
10528	-	47605	T	-	52010	C	matK
10530	-	47612	T	-	52031	C	matK
10531	-	47614	T	-	52033	C	matK
10533	-	47621	T	-	52040	C	matK
10535	-	47624	T	-	52043	C	matK
10537	-	47631	T	-	52076	C	matK
10539	-	47639	T	-	52114	A	matK
10540	-	47647	T	-	52122	A	matK
10542	-	47650	T	-	52125	A	matK
10550	-	47680	T	-	52313	A	matK
10551	-	47683	T	-	52316	C	matK
10555	-	47693	T	-	52373	A	matK
10557	-	47697	T	-	52377	C	matK
10558	-	47698	T	-	52378	C	matK
10559	-	47700	T	-	52380	A	matK
10566	-	47720	T	-	52413	C	matK
10568	-	47722	T	-	52415	A	matK
10573	-	47733	T	-	52426	C	matK
10575	-	47741	T	-	52447	G	matK
10577	-	47749	T	-	52455	G	matK
10579	-	47753	T	-	52459	G	matK
10583	-	47761	T	-	52467	A	matK
10584	-	47762	T	-	52468	A	matK
10586	-	47765	T	-	52471	G	matK
10587	-	47770	T	-	52530	C	matK
10602	-	47813	T	-	52642	C	matK
10614	-	47841	T	-	52683	C	matK
10615	-	47842	T	-	52684	C	matK
10616	-	47844	T	-	52686	C	matK
10619	-	47853	T	-	52803	C	matK
10623	-	47864	T	-	52814	G	matK
10624	-	47865	T	-	52815	G	matK
10625	-	47866	T	-	52816	A	matK
10634	-	47885	T	-	52831	C	matK
10638	-	47900	T	-	52846	A	matK
10652	-	47941	T	-	52913	C	matK
10656	-	47953	T	-	52948	C	matK
10667	-	47974	T	-	52969	A	matK
10675	-	47998	T	-	53237	A	matK
10676	-	48000	T	-	53239	A	matK
10684	-	48017	T	-	53256	C	matK
10685	-	48018	T	-	53257	G	matK
10686	-	48023	T	-	53262	C	matK
10688	-	48025	T	-	53264	A	matK
10692	-	48032	T	-	53271	C	matK
10693	-	48033	T	-	53272	A	matK
10702	-	48054	T	-	53293	A	matK
10706	-	48063	T	-	53321	C	matK
10712	-	48080	T	-	53462	C	matK
10715	-	48088	T	-	53515	C	matK
10719	-	48094	T	-	53521	C	matK
10720	-	48095	T	-	53522	A	matK
10726	-	48121	T	-	53596	C	matK
[truncated: 19,964 more rows]
